# Supplementary material for: Bioinformatic discovery of type 11 secretion system (T11SS) cargo across the Proteobacteria
Source: Microb Genom. 2025 May 21;11(5):001406. doi: 10.1099/mgen.0.001406 (PMC12282271; doi:10.1099/mgen.0.001406)
Supplement: Uncited Supplementary Material 2. [file mgen-11-01406-s002.xlsx]

## Sheet: Cover Sheet
Supplemental File 1. Controlled co-occurence analysis of all domains and genes significantly co-occurring with T11SS in a cluster of host associated organisms (cluster 1) or a cluster of marine organisms (cluster 3). Significant genes were then clustered into UniREF50 clusters to combine close homologs and mined for predicted T11SS cargo proteins via homology to known cargo proteins.
References:
Uniprot
https://www.uniprot.org/
The UniProt Consortium. UniProt: The universal protein knowledge base in 2021. Nucleic Acids Res 2021;49:D480–D489.
UniREF
https://www.uniprot.org/
Suzek BE, Huang H, McGarvey P, Mazumder R, Wu CH. UniRef: comprehensive and non-redundant UniProt reference clusters. Bioinformatics 2007;23:1282–1288.
RODEO
https://ripp.rodeo/advanced.html
Tietz JI, Schwalen CJ, Patel PS, Maxson T, Blair PM, et al. A new genome-mining tool redefines the lasso peptide biosynthetic landscape. Nat Chem Biol 2017;13:470–478.

## Sheet: Cluster1Co
# co-occurances	PfamID1	Name1	Description1		Trimmed out all domains with E-Value >= 0.00001 (both lists)
928	PF04575	DUF560	Protein of unknown function (DUF560)		Trimmed out all domains with only a single co-occurance (in real data list)
543	PF07715	Plug	TonB-dependent Receptor Plug Domain			Iron + metals
536	PF00593	TonB_dep_Rec	TonB dependent receptor			TonB
503	PF01298	TbpB_B_D	C-lobe and N-lobe beta barrels of Tf-binding protein B			Membrane import/export
231	PF07690	MFS_1	Major Facilitator Superfamily			Regulatory elements
229	PF03544	TonB_C	Gram-negative bacterial TonB protein C-terminal			Auto-transporters
206	PF08281	Sigma70_r4_2	Sigma-70, region 4			Protein-Protein interactions
201	PF04773	FecR	FecR protein			Modification
175	PF04542	Sigma70_r2	Sigma-70 region 2			Dufs
174	PF14559	TPR_19	Tetratricopeptide repeat			Other important
166	PF04545	Sigma70_r4	Sigma-70, region 4
154	PF00083	Sugar_tr	Sugar (and other) transporter
150	PF00126	HTH_1	Bacterial regulatory helix-turn-helix protein, lysR family
149	PF03466	LysR_substrate	LysR substrate binding domain
139	PF13432	TPR_16	Tetratricopeptide repeat
138	PF07638	Sigma70_ECF	ECF sigma factor
137	PF01126	Heme_oxygenase	Heme oxygenase
135	PF00005	ABC_tran	ABC transporter
135	PF13103	TonB_2	TonB C terminal
133	PF07660	STN	Secretin and TonB N terminus short domain
131	PF16220	DUF4880	Domain of unknown function (DUF4880)
118	PF04304	DUF454	Protein of unknown function (DUF454)
94	PF02463	SMC_N	RecF/RecN/SMC N terminal domain
93	PF00892	EamA	EamA-like transporter family
89	PF13304	AAA_21	AAA domain, putative AbiEii toxin, Type IV TA system
81	PF06779	MFS_4	Uncharacterised MFS-type transporter YbfB
81	PF16960	HpuA	Haemoglobin-haptoglobin utilisation, porphyrin transporter
80	PF12697	Abhydrolase_6	Alpha/beta hydrolase family
79	PF13649	Methyltransf_25	Methyltransferase domain
78	PF00004	AAA	ATPase family associated with various cellular activities (AAA)
77	PF01381	HTH_3	Helix-turn-helix
76	PF00155	Aminotran_1_2	Aminotransferase class I and II
76	PF13847	Methyltransf_31	Methyltransferase domain
74	PF03797	Autotransporter	Autotransporter beta-domain
73	PF01926	MMR_HSR1	50S ribosome-binding GTPase
71	PF08794	Lipoprot_C	Lipoprotein GNA1870 C terminal like
70	PF13384	HTH_23	Homeodomain-like domain
69	PF00072	Response_reg	Response regulator receiver domain
68	PF02421	FeoB_N	Ferrous iron transport protein B
62	PF00701	DHDPS	Dihydrodipicolinate synthetase family
61	PF00364	Biotin_lipoyl	Biotin-requiring enzyme
59	PF12844	HTH_19	Helix-turn-helix domain
59	PF13426	PAS_9	PAS domain
58	PF00583	Acetyltransf_1	Acetyltransferase (GNAT) family
58	PF12631	MnmE_helical	MnmE helical domain
58	PF12833	HTH_18	Helix-turn-helix domain
58	PF13560	HTH_31	Helix-turn-helix domain
57	PF10396	TrmE_N	GTP-binding protein TrmE N-terminus
56	PF00009	GTP_EFTU	Elongation factor Tu GTP binding domain
56	PF06912	DUF1275	Protein of unknown function (DUF1275)
56	PF07819	PGAP1	PGAP1-like protein
56	PF13520	AA_permease_2	Amino acid permease
55	PF17484	TbpB_A	N-Lobe handle Tf-binding protein B
53	PF00324	AA_permease	Amino acid permease
53	PF03144	GTP_EFTU_D2	Elongation factor Tu domain 2
53	PF13508	Acetyltransf_7	Acetyltransferase (GNAT) domain
53	PF13533	Biotin_lipoyl_2	Biotin-lipoyl like
53	PF13673	Acetyltransf_10	Acetyltransferase (GNAT) domain
52	PF00165	HTH_AraC	Bacterial regulatory helix-turn-helix proteins, AraC family
51	PF00106	adh_short	short chain dehydrogenase
51	PF03845	Spore_permease	Spore germination protein
51	PF05057	DUF676	Putative serine esterase (DUF676)
51	PF13561	adh_short_C2	Enoyl-(Acyl carrier protein) reductase
51	PF17483	TbpB_C	C-lobe handle domain of Tf-binding protein B
49	PF00702	Hydrolase	haloacid dehalogenase-like hydrolase
49	PF01041	DegT_DnrJ_EryC1	DegT/DnrJ/EryC1/StrS aminotransferase family
49	PF02634	FdhD-NarQ	FdhD/NarQ family
49	PF07992	Pyr_redox_2	Pyridine nucleotide-disulphide oxidoreductase
48	PF00171	Aldedh	Aldehyde dehydrogenase family
48	PF05175	MTS	Methyltransferase small domain
48	PF13437	HlyD_3	HlyD family secretion protein
47	PF08448	PAS_4	PAS fold
46	PF03573	OprD	outer membrane porin, OprD family
46	PF11059	DUF2860	Protein of unknown function (DUF2860)
46	PF16576	HlyD_D23	Barrel-sandwich domain of CusB or HlyD membrane-fusion
45	PF00528	BPD_transp_1	Binding-protein-dependent transport system inner membrane component
44	PF00384	Molybdopterin	Molybdopterin oxidoreductase
44	PF13187	Fer4_9	4Fe-4S dicluster domain
42	PF00529	HlyD	HlyD membrane-fusion protein of T1SS
42	PF02096	60KD_IMP	60Kd inner membrane protein
42	PF14849	YidC_periplas	YidC periplasmic domain
41	PF01551	Peptidase_M23	Peptidase family M23
41	PF07724	AAA_2	AAA domain (Cdc48 subfamily)
41	PF10431	ClpB_D2-small	C-terminal, D2-small domain, of ClpB protein
40	PF00085	Thioredoxin	Thioredoxin
40	PF00989	PAS	PAS fold
40	PF01053	Cys_Met_Meta_PP	Cys/Met metabolism PLP-dependent enzyme
40	PF13237	Fer4_10	4Fe-4S dicluster domain
39	PF02592	Vut_1	Putative vitamin uptake transporter
39	PF08242	Methyltransf_12	Methyltransferase domain
39	PF14489	QueF	QueF-like protein
38	PF00425	Chorismate_bind	chorismate binding enzyme
38	PF12838	Fer4_7	4Fe-4S dicluster domain
38	PF17871	AAA_lid_9	AAA lid domain
37	PF00857	Isochorismatase	Isochorismatase family
37	PF02604	PhdYeFM_antitox	Antitoxin Phd_YefM, type II toxin-antitoxin system
37	PF03358	FMN_red	NADPH-dependent FMN reductase
37	PF03653	UPF0093	Uncharacterised protein family (UPF0093)
36	PF00579	tRNA-synt_1b	tRNA synthetases class I (W and Y)
36	PF00884	Sulfatase	Sulfatase
36	PF01063	Aminotran_4	Amino-transferase class IV
36	PF01609	DDE_Tnp_1	Transposase DDE domain
36	PF01809	YidD	Putative membrane protein insertion efficiency factor
36	PF04879	Molybdop_Fe4S4	Molybdopterin oxidoreductase Fe4S4 domain
36	PF07536	HWE_HK	HWE histidine kinase
36	PF07728	AAA_5	AAA domain (dynein-related subfamily)
36	PF08241	Methyltransf_11	Methyltransferase domain
36	PF08659	KR	KR domain
36	PF10116	Host_attach	Protein required for attachment to host cells
36	PF12762	DDE_Tnp_IS1595	ISXO2-like transposase domain
36	PF13489	Methyltransf_23	Methyltransferase domain
36	PF18856	baeRF_family12	Bacterial archaeo-eukaryotic release factor family 12
35	PF01207	Dus	Dihydrouridine synthase (Dus)
35	PF01568	Molydop_binding	Molydopterin dinucleotide binding domain
35	PF04055	Radical_SAM	Radical SAM superfamily
34	PF00474	SSF	Sodium:solute symporter family
34	PF01618	MotA_ExbB	MotA/TolQ/ExbB proton channel family
34	PF01928	CYTH	CYTH domain
34	PF13419	HAD_2	Haloacid dehalogenase-like hydrolase
33	PF01695	IstB_IS21	IstB-like ATP binding protein
33	PF06325	PrmA	Ribosomal protein L11 methyltransferase (PrmA)
33	PF13242	Hydrolase_like	HAD-hyrolase-like
32	PF00149	Metallophos	Calcineurin-like phosphoesterase
32	PF00156	Pribosyltran	Phosphoribosyl transferase domain
32	PF00202	Aminotran_3	Aminotransferase class-III
32	PF00308	Bac_DnaA	Bacterial dnaA protein
32	PF00679	EFG_C	Elongation factor G C-terminus
32	PF00890	FAD_binding_2	FAD binding domain
32	PF00990	GGDEF	Diguanylate cyclase, GGDEF domain
32	PF01078	Mg_chelatase	Magnesium chelatase, subunit ChlI
32	PF13476	AAA_23	AAA domain
31	PF00468	Ribosomal_L34	Ribosomal protein L34
31	PF00501	AMP-binding	AMP-binding enzyme
31	PF00793	DAHP_synth_1	DAHP synthetase I family
31	PF00825	Ribonuclease_P	Ribonuclease P
31	PF02472	ExbD	Biopolymer transport protein ExbD/TolR
31	PF02525	Flavodoxin_2	Flavodoxin-like fold
31	PF02541	Ppx-GppA	Ppx/GppA phosphatase family
31	PF03193	RsgA_GTPase	RsgA GTPase
31	PF06723	MreB_Mbl	MreB/Mbl protein
31	PF13505	OMP_b-brl	Outer membrane protein beta-barrel domain
30	PF00186	DHFR_1	Dihydrofolate reductase
30	PF01252	Peptidase_A8	Signal peptidase (SPase) II
30	PF08299	Bac_DnaA_C	Bacterial dnaA protein helix-turn-helix
30	PF11638	DnaA_N	DnaA N-terminal domain
30	PF13193	AMP-binding_C	AMP-binding enzyme C-terminal domain
29	PF00012	HSP70	Hsp70 protein
29	PF01464	SLT	Transglycosylase SLT domain
29	PF01797	Y1_Tnp	Transposase IS200 like
28	PF00270	DEAD	DEAD/DEAH box helicase
28	PF01965	DJ-1_PfpI	DJ-1/PfpI family
28	PF03222	Trp_Tyr_perm	Tryptophan/tyrosine permease family
28	PF07719	TPR_2	Tetratricopeptide repeat
28	PF10670	DUF4198	Domain of unknown function (DUF4198)
28	PF13247	Fer4_11	4Fe-4S dicluster domain
28	PF14905	OMP_b-brl_3	Outer membrane protein beta-barrel family
27	PF00226	DnaJ	DnaJ domain
27	PF00639	Rotamase	PPIC-type PPIASE domain
27	PF02574	S-methyl_trans	Homocysteine S-methyltransferase
27	PF13145	Rotamase_2	PPIC-type PPIASE domain
27	PF13616	Rotamase_3	PPIC-type PPIASE domain
27	PF13624	SurA_N_3	SurA N-terminal domain
26	PF00471	Ribosomal_L33	Ribosomal protein L33
26	PF00578	AhpC-TSA	AhpC/TSA family
26	PF00665	rve	Integrase core domain
26	PF00830	Ribosomal_L28	Ribosomal L28 family
26	PF02954	HTH_8	Bacterial regulatory protein, Fis family
26	PF07239	OpcA	Outer membrane protein OpcA
25	PF00266	Aminotran_5	Aminotransferase class-V
25	PF00724	Oxidored_FMN	NADH:flavin oxidoreductase / NADH oxidase family
25	PF03212	Pertactin	Pertactin
25	PF06196	DUF997	Protein of unknown function (DUF997)
25	PF13428	TPR_14	Tetratricopeptide repeat
24	PF00436	SSB	Single-strand binding protein family
24	PF00588	SpoU_methylase	SpoU rRNA Methylase family
24	PF00694	Aconitase_C	Aconitase C-terminal domain
24	PF01042	Ribonuc_L-PSP	Endoribonuclease L-PSP
24	PF02395	Peptidase_S6	Immunoglobulin A1 protease
24	PF03764	EFG_IV	Elongation factor G, domain IV
24	PF07681	DoxX	DoxX
24	PF08534	Redoxin	Redoxin
24	PF12832	MFS_1_like	MFS_1 like family
24	PF13245	AAA_19	AAA domain
24	PF13604	AAA_30	AAA domain
24	PF14492	EFG_II	Elongation Factor G, domain II
24	PF14667	Polysacc_synt_C	Polysaccharide biosynthesis C-terminal domain
23	PF00206	Lyase_1	Lyase
23	PF01292	Ni_hydr_CYTB	Prokaryotic cytochrome b561
23	PF01361	Tautomerase	Tautomerase enzyme
23	PF01553	Acyltransferase	Acyltransferase
23	PF02655	ATP-grasp_3	ATP-grasp domain
23	PF02678	Pirin	Pirin
23	PF02775	TPP_enzyme_C	Thiamine pyrophosphate enzyme, C-terminal TPP binding domain
23	PF09163	Form-deh_trans	Formate dehydrogenase N, transmembrane
23	PF13175	AAA_15	AAA ATPase domain
23	PF13538	UvrD_C_2	UvrD-like helicase C-terminal domain
22	PF00118	Cpn60_TCP1	TCP-1/cpn60 chaperonin family
22	PF00440	TetR_N	Bacterial regulatory proteins, tetR family
22	PF01026	TatD_DNase	TatD related DNase
22	PF01497	Peripla_BP_2	Periplasmic binding protein
22	PF01842	ACT	ACT domain
22	PF02462	Opacity	Opacity family porin protein
22	PF02470	MlaD	MlaD protein
22	PF04851	ResIII	Type III restriction enzyme, res subunit
22	PF13751	DDE_Tnp_1_6	Transposase DDE domain
21	PF00164	Ribosom_S12_S23	Ribosomal protein S12/S23
21	PF00177	Ribosomal_S7	Ribosomal protein S7p/S5e
21	PF00657	Lipase_GDSL	GDSL-like Lipase/Acylhydrolase
21	PF00712	DNA_pol3_beta	DNA polymerase III beta subunit, N-terminal domain
21	PF01527	HTH_Tnp_1	Transposase
21	PF02767	DNA_pol3_beta_2	DNA polymerase III beta subunit, central domain
21	PF02768	DNA_pol3_beta_3	DNA polymerase III beta subunit, C-terminal domain
21	PF04998	RNA_pol_Rpb1_5	RNA polymerase Rpb1, domain 5
21	PF05726	Pirin_C	Pirin C-terminal cupin domain
21	PF10415	FumaraseC_C	Fumarase C C-terminus
21	PF13518	HTH_28	Helix-turn-helix domain
21	PF13623	SurA_N_2	SurA N-terminal domain
20	PF00082	Peptidase_S8	Subtilase family
20	PF00128	Alpha-amylase	Alpha amylase, catalytic domain
20	PF00152	tRNA-synt_2	tRNA synthetases class II (D, K and N)
20	PF00535	Glycos_transf_2	Glycosyl transferase family 2
20	PF00561	Abhydrolase_1	alpha/beta hydrolase fold
20	PF01554	MatE	MatE
20	PF11104	PilM_2	Type IV pilus assembly protein PilM;
20	PF13683	rve_3	Integrase core domain
19	PF00166	Cpn10	Chaperonin 10 Kd subunit
19	PF00271	Helicase_C	Helicase conserved C-terminal domain
19	PF00623	RNA_pol_Rpb1_2	RNA polymerase Rpb1, domain 2
19	PF01209	Ubie_methyltran	ubiE/COQ5 methyltransferase family
19	PF01266	DAO	FAD dependent oxidoreductase
19	PF01272	GreA_GreB	Transcription elongation factor, GreA/GreB, C-term
19	PF02405	MlaE	Permease MlaE
19	PF03449	GreA_GreB_N	Transcription elongation factor, N-terminal
19	PF04983	RNA_pol_Rpb1_3	RNA polymerase Rpb1, domain 3
19	PF05000	RNA_pol_Rpb1_4	RNA polymerase Rpb1, domain 4
18	PF00376	MerR	MerR family regulatory protein
18	PF00580	UvrD-helicase	UvrD/REP helicase N-terminal domain
18	PF00696	AA_kinase	Amino acid kinase family
18	PF00977	His_biosynth	Histidine biosynthesis protein
18	PF01032	FecCD	FecCD transport family
18	PF01612	DNA_pol_A_exo1	3'-5' exonuclease
18	PF01656	CbiA	CobQ/CobB/MinD/ParA nucleotide binding domain
18	PF02545	Maf	Maf-like protein
18	PF02786	CPSase_L_D2	Carbamoyl-phosphate synthase L chain, ATP binding domain
18	PF04997	RNA_pol_Rpb1_1	RNA polymerase Rpb1, domain 1
18	PF07478	Dala_Dala_lig_C	D-ala D-ala ligase C-terminus
18	PF08245	Mur_ligase_M	Mur ligase middle domain
18	PF09278	MerR-DNA-bind	MerR, DNA binding
18	PF11162	DUF2946	Protein of unknown function (DUF2946)
18	PF12146	Hydrolase_4	Serine aminopeptidase, S33
18	PF13361	UvrD_C	UvrD-like helicase C-terminal domain
18	PF13411	MerR_1	MerR HTH family regulatory protein
18	PF13417	GST_N_3	Glutathione S-transferase, N-terminal domain
18	PF13596	PAS_10	PAS domain
18	PF13641	Glyco_tranf_2_3	Glycosyltransferase like family 2
18	PF13905	Thioredoxin_8	Thioredoxin-like
18	PF17311	DUF5358	Family of unknown function (DUF5358)
17	PF00294	PfkB	pfkB family carbohydrate kinase
17	PF00881	Nitroreductase	Nitroreductase family
17	PF01751	Toprim	Toprim domain
17	PF02518	HATPase_c	Histidine kinase-, DNA gyrase B-, and HSP90-like ATPase
17	PF02824	TGS	TGS domain
17	PF05940	NnrS	NnrS protein
17	PF10604	Polyketide_cyc2	Polyketide cyclase / dehydrase and lipid transport
17	PF13353	Fer4_12	4Fe-4S single cluster domain
17	PF13378	MR_MLE_C	Enolase C-terminal domain-like
17	PF13514	AAA_27	AAA domain
16	PF00185	OTCace	Aspartate/ornithine carbamoyltransferase, Asp/Orn binding domain
16	PF00254	FKBP_C	FKBP-type peptidyl-prolyl cis-trans isomerase
16	PF00289	Biotin_carb_N	Biotin carboxylase, N-terminal domain
16	PF00550	PP-binding	Phosphopantetheine attachment site
16	PF00557	Peptidase_M24	Metallopeptidase family M24
16	PF00722	Glyco_hydro_16	Glycosyl hydrolases family 16
16	PF00903	Glyoxalase	Glyoxalase/Bleomycin resistance protein/Dioxygenase superfamily
16	PF00912	Transgly	Transglycosylase
16	PF01118	Semialdhyde_dh	Semialdehyde dehydrogenase, NAD binding domain
16	PF01321	Creatinase_N	Creatinase/Prolidase N-terminal domain
16	PF01336	tRNA_anti-codon	OB-fold nucleic acid binding domain
16	PF01490	Aa_trans	Transmembrane amino acid transporter protein
16	PF01515	PTA_PTB	Phosphate acetyl/butaryl transferase
16	PF01571	GCV_T	Aminomethyltransferase folate-binding domain
16	PF02492	cobW	CobW/HypB/UreG, nucleotide-binding domain
16	PF02729	OTCace_N	Aspartate/ornithine carbamoyltransferase, carbamoyl-P binding domain
16	PF02774	Semialdhyde_dhC	Semialdehyde dehydrogenase, dimerisation domain
16	PF02785	Biotin_carb_C	Biotin carboxylase C-terminal domain
16	PF03061	4HBT	Thioesterase superfamily
16	PF04519	Bactofilin	Polymer-forming cytoskeletal
16	PF04607	RelA_SpoT	Region found in RelA / SpoT proteins
16	PF08282	Hydrolase_3	haloacid dehalogenase-like hydrolase
16	PF08447	PAS_3	PAS fold
16	PF13291	ACT_4	ACT domain
16	PF13328	HD_4	HD domain
16	PF13359	DDE_Tnp_4	DDE superfamily endonuclease
15	PF00127	Copper-bind	Copper binding proteins, plastocyanin/azurin family
15	PF00486	Trans_reg_C	Transcriptional regulatory protein, C terminal
15	PF00542	Ribosomal_L12	Ribosomal protein L7/L12 C-terminal domain
15	PF00563	EAL	EAL domain
15	PF00668	Condensation	Condensation domain
15	PF00684	DnaJ_CXXCXGXG	DnaJ central domain
15	PF01171	ATP_bind_3	PP-loop family
15	PF01220	DHquinase_II	Dehydroquinase class II
15	PF01556	DnaJ_C	DnaJ C terminal domain
15	PF02779	Transket_pyr	Transketolase, pyrimidine binding domain
15	PF03143	GTP_EFTU_D3	Elongation factor Tu C-terminal domain
15	PF03600	CitMHS	Citrate transporter
15	PF05116	S6PP	Sucrose-6F-phosphate phosphohydrolase
15	PF13183	Fer4_8	4Fe-4S dicluster domain
15	PF13386	DsbD_2	Cytochrome C biogenesis protein transmembrane region
15	PF13394	Fer4_14	4Fe-4S single cluster domain
15	PF13670	PepSY_2	Peptidase propeptide and YPEB domain
15	PF16189	Creatinase_N_2	Creatinase/Prolidase N-terminal domain
14	PF00037	Fer4	4Fe-4S binding domain
14	PF00132	Hexapep	Bacterial transferase hexapeptide (six repeats)
14	PF00209	SNF	Sodium:neurotransmitter symporter family
14	PF00330	Aconitase	Aconitase family (aconitate hydratase)
14	PF00496	SBP_bac_5	Bacterial extracellular solute-binding proteins, family 5 Middle
14	PF00562	RNA_pol_Rpb2_6	RNA polymerase Rpb2, domain 6
14	PF00795	CN_hydrolase	Carbon-nitrogen hydrolase
14	PF01370	Epimerase	NAD dependent epimerase/dehydratase family
14	PF01494	FAD_binding_3	FAD binding domain
14	PF02321	OEP	Outer membrane efflux protein
14	PF02508	Rnf-Nqr	Rnf-Nqr subunit, membrane protein
14	PF02922	CBM_48	Carbohydrate-binding module 48 (Isoamylase N-terminal domain)
14	PF03313	SDH_alpha	Serine dehydratase alpha chain
14	PF03315	SDH_beta	Serine dehydratase beta chain
14	PF04560	RNA_pol_Rpb2_7	RNA polymerase Rpb2, domain 7
14	PF04563	RNA_pol_Rpb2_1	RNA polymerase beta subunit
14	PF04565	RNA_pol_Rpb2_3	RNA polymerase Rpb2, domain 3
14	PF10385	RNA_pol_Rpb2_45	RNA polymerase beta subunit external 1 domain
14	PF13333	rve_2	Integrase core domain
14	PF13450	NAD_binding_8	NAD(P)-binding Rossmann-like domain
14	PF13614	AAA_31	AAA domain
14	PF13671	AAA_33	AAA domain
14	PF13738	Pyr_redox_3	Pyridine nucleotide-disulphide oxidoreductase
14	PF14450	FtsA	Cell division protein FtsA
14	PF16320	Ribosomal_L12_N	Ribosomal protein L7/L12 dimerisation domain
13	PF00070	Pyr_redox	Pyridine nucleotide-disulphide oxidoreductase
13	PF00111	Fer2	2Fe-2S iron-sulfur cluster binding domain
13	PF00291	PALP	Pyridoxal-phosphate dependent enzyme
13	PF00338	Ribosomal_S10	Ribosomal protein S10p/S20e
13	PF00378	ECH_1	Enoyl-CoA hydratase/isomerase
13	PF00408	PGM_PMM_IV	Phosphoglucomutase/phosphomannomutase, C-terminal domain
13	PF00462	Glutaredoxin	Glutaredoxin
13	PF00515	TPR_1	Tetratricopeptide repeat
13	PF00849	PseudoU_synth_2	RNA pseudouridylate synthase
13	PF00925	GTP_cyclohydro2	GTP cyclohydrolase II
13	PF01243	Putative_PNPOx	Pyridoxamine 5'-phosphate oxidase
13	PF01262	AlaDh_PNT_C	Alanine dehydrogenase/PNT, C-terminal domain
13	PF01380	SIS	SIS domain
13	PF01479	S4	S4 domain
13	PF01938	TRAM	TRAM domain
13	PF01966	HD	HD domain
13	PF02401	LYTB	LytB protein
13	PF02517	CPBP	CPBP intramembrane metalloprotease
13	PF02776	TPP_enzyme_N	Thiamine pyrophosphate enzyme, N-terminal TPP binding domain
13	PF02780	Transketolase_C	Transketolase, C-terminal domain
13	PF02861	Clp_N	Clp amino terminal domain, pathogenicity island component
13	PF02878	PGM_PMM_I	Phosphoglucomutase/phosphomannomutase, alpha/beta/alpha domain I
13	PF02879	PGM_PMM_II	Phosphoglucomutase/phosphomannomutase, alpha/beta/alpha domain II
13	PF02880	PGM_PMM_III	Phosphoglucomutase/phosphomannomutase, alpha/beta/alpha domain III
13	PF04073	tRNA_edit	Aminoacyl-tRNA editing domain
13	PF04264	YceI	YceI-like domain
13	PF12852	Cupin_6	Cupin
13	PF13098	Thioredoxin_2	Thioredoxin-like domain
13	PF16113	ECH_2	Enoyl-CoA hydratase/isomerase
13	PF16188	Peptidase_M24_C	C-terminal region of peptidase_M24
12	PF00022	Actin	Actin
12	PF00158	Sigma54_activat	Sigma-54 interaction domain
12	PF00313	CSD	'Cold-shock' DNA-binding domain
12	PF00390	malic	Malic enzyme, N-terminal domain
12	PF00497	SBP_bac_3	Bacterial extracellular solute-binding proteins, family 3
12	PF00581	Rhodanese	Rhodanese-like domain
12	PF00587	tRNA-synt_2b	tRNA synthetase class II core domain (G, H, P, S and T)
12	PF00595	PDZ	PDZ domain
12	PF00625	Guanylate_kin	Guanylate kinase
12	PF00664	ABC_membrane	ABC transporter transmembrane region
12	PF00860	Xan_ur_permease	Permease family
12	PF00924	MS_channel	Mechanosensitive ion channel
12	PF00999	Na_H_Exchanger	Sodium/hydrogen exchanger family
12	PF01475	FUR	Ferric uptake regulator family
12	PF01547	SBP_bac_1	Bacterial extracellular solute-binding protein
12	PF01565	FAD_binding_4	FAD binding domain
12	PF01594	AI-2E_transport	AI-2E family transporter
12	PF02233	PNTB	NAD(P) transhydrogenase beta subunit
12	PF02910	Succ_DH_flav_C	Fumarate reductase flavoprotein C-term
12	PF02913	FAD-oxidase_C	FAD linked oxidases, C-terminal domain
12	PF03447	NAD_binding_3	Homoserine dehydrogenase, NAD binding domain
12	PF03949	Malic_M	Malic enzyme, NAD binding domain
12	PF04085	MreC	rod shape-determining protein MreC
12	PF04093	MreD	rod shape-determining protein MreD
12	PF05222	AlaDh_PNT_N	Alanine dehydrogenase/PNT, N-terminal domain
12	PF08543	Phos_pyr_kin	Phosphomethylpyrimidine kinase
12	PF09140	MipZ	ATPase MipZ
12	PF10590	PNP_phzG_C	Pyridoxine 5'-phosphate oxidase C-terminal dimerisation region
12	PF12769	PNTB_4TM	4TM region of pyridine nucleotide transhydrogenase, mitoch
12	PF12850	Metallophos_2	Calcineurin-like phosphoesterase superfamily domain
12	PF13276	HTH_21	HTH-like domain
12	PF13343	SBP_bac_6	Bacterial extracellular solute-binding protein
12	PF13416	SBP_bac_8	Bacterial extracellular solute-binding protein
12	PF13443	HTH_26	Cro/C1-type HTH DNA-binding domain
12	PF13662	Toprim_4	Toprim domain
12	PF13899	Thioredoxin_7	Thioredoxin-like
11	PF00297	Ribosomal_L3	Ribosomal protein L3
11	PF00419	Fimbrial	Fimbrial protein
11	PF00466	Ribosomal_L10	Ribosomal protein L10
11	PF00570	HRDC	HRDC domain
11	PF00670	AdoHcyase_NAD	S-adenosyl-L-homocysteine hydrolase, NAD binding domain
11	PF00764	Arginosuc_synth	Arginosuccinate synthase
11	PF00814	Peptidase_M22	Glycoprotease family
11	PF01025	GrpE	GrpE
11	PF01048	PNP_UDP_1	Phosphorylase superfamily
11	PF01346	FKBP_N	Domain amino terminal to FKBP-type peptidyl-prolyl isomerase
11	PF01442	Apolipoprotein	Apolipoprotein A1/A4/E domain
11	PF01467	CTP_transf_like	Cytidylyltransferase-like
11	PF01625	PMSR	Peptide methionine sulfoxide reductase
11	PF01863	DUF45	Protein of unknown function DUF45
11	PF01921	tRNA-synt_1f	tRNA synthetases class I (K)
11	PF02378	PTS_EIIC	Phosphotransferase system, EIIC
11	PF02600	DsbB	Disulfide bond formation protein DsbB
11	PF02683	DsbD	Cytochrome C biogenesis protein transmembrane region
11	PF03100	CcmE	CcmE
11	PF04403	PqiA	Paraquat-inducible protein A
11	PF04452	Methyltrans_RNA	RNA methyltransferase
11	PF05221	AdoHcyase	S-adenosyl-L-homocysteine hydrolase
11	PF05496	RuvB_N	Holliday junction DNA helicase RuvB P-loop domain
11	PF08645	PNK3P	Polynucleotide kinase 3 phosphatase
11	PF10111	Glyco_tranf_2_2	Glycosyltransferase like family 2
11	PF11412	DsbC	Disulphide bond corrector protein DsbC
11	PF12002	MgsA_C	MgsA AAA+ ATPase C terminal
11	PF13531	SBP_bac_11	Bacterial extracellular solute-binding protein
11	PF14358	DUF4405	Domain of unknown function (DUF4405)
11	PF16193	AAA_assoc_2	AAA C-terminal domain
11	PF17274	DUF5339	Family of unknown function (DUF5339)
10	PF00109	ketoacyl-synt	Beta-ketoacyl synthase, N-terminal domain
10	PF00117	GATase	Glutamine amidotransferase class-I
10	PF00196	GerE	Bacterial regulatory proteins, luxR family
10	PF00248	Aldo_ket_red	Aldo/keto reductase family
10	PF00348	polyprenyl_synt	Polyprenyl synthetase
10	PF00633	HHH	Helix-hairpin-helix motif
10	PF00717	Peptidase_S24	Peptidase S24-like
10	PF00829	Ribosomal_L21p	Ribosomal prokaryotic L21 protein
10	PF00994	MoCF_biosynth	Probable molybdopterin binding domain
10	PF01016	Ribosomal_L27	Ribosomal L27 protein
10	PF01039	Carboxyl_trans	Carboxyl transferase domain
10	PF01244	Peptidase_M19	Membrane dipeptidase (Peptidase family M19)
10	PF01406	tRNA-synt_1e	tRNA synthetases class I (C) catalytic domain
10	PF01641	SelR	SelR domain
10	PF01648	ACPS	4'-phosphopantetheinyl transferase superfamily
10	PF01728	FtsJ	FtsJ-like methyltransferase
10	PF01979	Amidohydro_1	Amidohydrolase family
10	PF02300	Fumarate_red_C	Fumarate reductase subunit C
10	PF02403	Seryl_tRNA_N	Seryl-tRNA synthetase N-terminal domain
10	PF02566	OsmC	OsmC-like protein
10	PF02801	Ketoacyl-synt_C	Beta-ketoacyl synthase, C-terminal domain
10	PF03929	PepSY_TM	PepSY-associated TM region
10	PF06097	DUF945	Bacterial protein of unknown function (DUF945)
10	PF07722	Peptidase_C26	Peptidase C26
10	PF07883	Cupin_2	Cupin domain
10	PF08643	DUF1776	Fungal family of unknown function (DUF1776)
10	PF09334	tRNA-synt_1g	tRNA synthetases class I (M)
10	PF10609	ParA	NUBPL iron-transfer P-loop NTPase
10	PF11741	AMIN	AMIN domain
10	PF12706	Lactamase_B_2	Beta-lactamase superfamily domain
10	PF13085	Fer2_3	2Fe-2S iron-sulfur cluster binding domain
10	PF13180	PDZ_2	PDZ domain
10	PF13292	DXP_synthase_N	1-deoxy-D-xylulose-5-phosphate synthase
10	PF13409	GST_N_2	Glutathione S-transferase, N-terminal domain
10	PF13534	Fer4_17	4Fe-4S dicluster domain
10	PF13609	Porin_4	Gram-negative porin
10	PF14305	ATPgrasp_TupA	TupA-like ATPgrasp
10	PF14602	Hexapep_2	Hexapeptide repeat of succinyl-transferase
10	PF18075	FtsX_ECD	FtsX extracellular domain
9	PF00027	cNMP_binding	Cyclic nucleotide-binding domain
9	PF00071	Ras	Ras family
9	PF00115	COX1	Cytochrome C and Quinol oxidase polypeptide I
9	PF00180	Iso_dh	Isocitrate/isopropylmalate dehydrogenase
9	PF00267	Porin_1	Gram-negative porin
9	PF00278	Orn_DAP_Arg_deC	Pyridoxal-dependent decarboxylase, C-terminal sheet domain
9	PF00293	NUDIX	NUDIX domain
9	PF00448	SRP54	SRP54-type protein, GTPase domain
9	PF00534	Glycos_transf_1	Glycosyl transferases group 1
9	PF00549	Ligase_CoA	CoA-ligase
9	PF00573	Ribosomal_L4	Ribosomal protein L4/L1 family
9	PF00575	S1	S1 RNA binding domain
9	PF00926	DHBP_synthase	3,4-dihydroxy-2-butanone 4-phosphate synthase
9	PF00929	RNase_T	Exonuclease
9	PF00950	ABC-3	ABC 3 transport family
9	PF01066	CDP-OH_P_transf	CDP-alcohol phosphatidyltransferase
9	PF01145	Band_7	SPFH domain / Band 7 family
9	PF01225	Mur_ligase	Mur ligase family, catalytic domain
9	PF01476	LysM	LysM domain
9	PF01636	APH	Phosphotransferase enzyme family
9	PF01925	TauE	Sulfite exporter TauE/SafE
9	PF02142	MGS	MGS-like domain
9	PF02223	Thymidylate_kin	Thymidylate kinase
9	PF02374	ArsA_ATPase	Anion-transporting ATPase
9	PF02482	Ribosomal_S30AE	Sigma 54 modulation protein / S30EA ribosomal protein
9	PF02617	ClpS	ATP-dependent Clp protease adaptor protein ClpS
9	PF02618	YceG	YceG-like family
9	PF02661	Fic	Fic/DOC family
9	PF02674	Colicin_V	Colicin V production protein
9	PF02784	Orn_Arg_deC_N	Pyridoxal-dependent decarboxylase, pyridoxal binding domain
9	PF02798	GST_N	Glutathione S-transferase, N-terminal domain
9	PF02875	Mur_ligase_C	Mur ligase family, glutamate ligase domain
9	PF02881	SRP54_N	SRP54-type protein, helical bundle domain
9	PF03713	DUF305	Domain of unknown function (DUF305)
9	PF03843	Slp	Outer membrane lipoprotein Slp family
9	PF04280	Tim44	Tim44-like domain
9	PF04362	Iron_traffic	Bacterial Fe(2+) trafficking
9	PF05166	YcgL	YcgL domain
9	PF05425	CopD	Copper resistance protein D
9	PF06414	Zeta_toxin	Zeta toxin
9	PF07731	Cu-oxidase_2	Multicopper oxidase
9	PF07732	Cu-oxidase_3	Multicopper oxidase
9	PF07859	Abhydrolase_3	alpha/beta hydrolase fold
9	PF08856	DUF1826	Protein of unknown function (DUF1826)
9	PF09346	SMI1_KNR4	SMI1 / KNR4 family (SUKH-1)
9	PF11726	Inovirus_Gp2	Inovirus Gp2
9	PF11743	DUF3301	Protein of unknown function (DUF3301)
9	PF12836	HHH_3	Helix-hairpin-helix motif
9	PF13473	Cupredoxin_1	Cupredoxin-like domain
9	PF13551	HTH_29	Winged helix-turn helix
9	PF13586	DDE_Tnp_1_2	Transposase DDE domain
9	PF13610	DDE_Tnp_IS240	DDE domain
9	PF14131	DUF4298	Domain of unknown function (DUF4298)
9	PF14567	SUKH_5	SMI1-KNR4 cell-wall
9	PF17820	PDZ_6	PDZ domain
8	PF00205	TPP_enzyme_M	Thiamine pyrophosphate enzyme, central domain
8	PF00312	Ribosomal_S15	Ribosomal protein S15
8	PF00326	Peptidase_S9	Prolyl oligopeptidase family
8	PF00367	PTS_EIIB	phosphotransferase system, EIIB
8	PF00437	T2SSE	Type II/IV secretion system protein
8	PF00455	DeoRC	DeoR C terminal sensor domain
8	PF00490	ALAD	Delta-aminolevulinic acid dehydratase
8	PF00571	CBS	CBS domain
8	PF00753	Lactamase_B	Metallo-beta-lactamase superfamily
8	PF00763	THF_DHG_CYH	Tetrahydrofolate dehydrogenase/cyclohydrolase, catalytic domain
8	PF00800	PDT	Prephenate dehydratase
8	PF00871	Acetate_kinase	Acetokinase family
8	PF00905	Transpeptidase	Penicillin binding protein transpeptidase domain
8	PF01416	PseudoU_synth_1	tRNA pseudouridine synthase
8	PF01488	Shikimate_DH	Shikimate / quinate 5-dehydrogenase
8	PF01520	Amidase_3	N-acetylmuramoyl-L-alanine amidase
8	PF01546	Peptidase_M20	Peptidase family M20/M25/M40
8	PF01578	Cytochrom_C_asm	Cytochrome C assembly protein
8	PF01668	SmpB	SmpB protein
8	PF01734	Patatin	Patatin-like phospholipase
8	PF01743	PolyA_pol	Poly A polymerase head domain
8	PF01808	AICARFT_IMPCHas	AICARFT/IMPCHase bienzyme
8	PF01817	CM_2	Chorismate mutase type II
8	PF02367	TsaE	Threonylcarbamoyl adenosine biosynthesis protein TsaE
8	PF02646	RmuC	RmuC family
8	PF02687	FtsX	FtsX-like permease family
8	PF02882	THF_DHG_CYH_C	Tetrahydrofolate dehydrogenase/cyclohydrolase, NAD(P)-binding domain
8	PF03446	NAD_binding_2	NAD binding domain of 6-phosphogluconate dehydrogenase
8	PF03602	Cons_hypoth95	Conserved hypothetical protein 95
8	PF03603	DNA_III_psi	DNA polymerase III psi subunit
8	PF03695	UPF0149	Uncharacterised protein family (UPF0149)
8	PF03781	FGE-sulfatase	Sulfatase-modifying factor enzyme 1
8	PF03886	ABC_trans_aux	ABC-type transport auxiliary lipoprotein component
8	PF03976	PPK2	Polyphosphate kinase 2 (PPK2)
8	PF03992	ABM	Antibiotic biosynthesis monooxygenase
8	PF04221	RelB	RelB antitoxin
8	PF04239	DUF421	Protein of unknown function (DUF421)
8	PF04384	Fe-S_assembly	Iron-sulphur cluster assembly
8	PF04445	SAM_MT	Putative SAM-dependent methyltransferase
8	PF05036	SPOR	Sporulation related domain
8	PF05164	ZapA	Cell division protein ZapA
8	PF05598	DUF772	Transposase domain (DUF772)
8	PF06421	LepA_C	GTP-binding protein LepA C-terminus
8	PF06738	ThrE	Putative threonine/serine exporter
8	PF07509	DUF1523	Protein of unknown function (DUF1523)
8	PF07683	CobW_C	Cobalamin synthesis protein cobW C-terminal domain
8	PF07687	M20_dimer	Peptidase dimerisation domain
8	PF07969	Amidohydro_3	Amidohydrolase family
8	PF08032	SpoU_sub_bind	RNA 2'-O ribose methyltransferase substrate binding
8	PF08220	HTH_DeoR	DeoR-like helix-turn-helix domain
8	PF08445	FR47	FR47-like protein
8	PF08468	MTS_N	Methyltransferase small domain N-terminal
8	PF08501	Shikimate_dh_N	Shikimate dehydrogenase substrate binding domain
8	PF09084	NMT1	NMT1/THI5 like
8	PF09115	DNApol3-delta_C	DNA polymerase III, delta subunit, C terminal
8	PF09190	DALR_2	DALR domain
8	PF10502	Peptidase_S26	Signal peptidase, peptidase S26
8	PF10946	DUF2625	Protein of unknown function DUF2625
8	PF11694	DUF3290	Protein of unknown function (DUF3290)
8	PF11739	DctA-YdbH	Dicarboxylate transport
8	PF11804	DUF3325	Protein of unknown function (DUF3325)
8	PF12627	PolyA_pol_RNAbd	Probable RNA and SrmB- binding site of polymerase A
8	PF12804	NTP_transf_3	MobA-like NTP transferase domain
8	PF12831	FAD_oxidored	FAD dependent oxidoreductase
8	PF13176	TPR_7	Tetratricopeptide repeat
8	PF13177	DNA_pol3_delta2	DNA polymerase III, delta subunit
8	PF13188	PAS_8	PAS domain
8	PF13191	AAA_16	AAA ATPase domain
8	PF13340	DUF4096	Putative transposase of IS4/5 family (DUF4096)
8	PF13420	Acetyltransf_4	Acetyltransferase (GNAT) domain
8	PF13460	NAD_binding_10	NAD(P)H-binding
8	PF13483	Lactamase_B_3	Beta-lactamase superfamily domain
8	PF13555	AAA_29	P-loop containing region of AAA domain
8	PF13597	NRDD	Anaerobic ribonucleoside-triphosphate reductase
8	PF13627	LPAM_2	Prokaryotic lipoprotein-attachment site
8	PF13669	Glyoxalase_4	Glyoxalase/Bleomycin resistance protein/Dioxygenase superfamily
8	PF13692	Glyco_trans_1_4	Glycosyl transferases group 1
8	PF13783	DUF4177	Domain of unknown function (DUF4177)
8	PF13936	HTH_38	Helix-turn-helix domain
8	PF14014	DUF4230	Protein of unknown function (DUF4230)
8	PF16327	CcmF_C	Cytochrome c-type biogenesis protein CcmF C-terminal
8	PF16473	DUF5051	3' exoribonuclease, RNase T-like
8	PF18317	SDH_C	Shikimate 5'-dehydrogenase C-terminal domain
7	PF00160	Pro_isomerase	Cyclophilin type peptidyl-prolyl cis-trans isomerase/CLD
7	PF00175	NAD_binding_1	Oxidoreductase NAD-binding domain
7	PF00343	Phosphorylase	Carbohydrate phosphorylase
7	PF00456	Transketolase_N	Transketolase, thiamine diphosphate binding domain
7	PF00476	DNA_pol_A	DNA polymerase family A
7	PF00488	MutS_V	MutS domain V
7	PF00532	Peripla_BP_1	Periplasmic binding proteins and sugar binding domain of LacI family
7	PF00589	Phage_integrase	Phage integrase family
7	PF00677	Lum_binding	Lumazine binding domain
7	PF00773	RNB	RNB domain
7	PF00919	UPF0004	Uncharacterized protein family UPF0004
7	PF00970	FAD_binding_6	Oxidoreductase FAD-binding domain
7	PF01136	Peptidase_U32	Peptidase family U32
7	PF01192	RNA_pol_Rpb6	RNA polymerase Rpb6
7	PF01202	SKI	Shikimate kinase
7	PF01206	TusA	Sulfurtransferase TusA
7	PF01367	5_3_exonuc	5'-3' exonuclease, C-terminal SAM fold
7	PF01408	GFO_IDH_MocA	Oxidoreductase family, NAD-binding Rossmann fold
7	PF01418	HTH_6	Helix-turn-helix domain, rpiR family
7	PF01433	Peptidase_M1	Peptidase family M1 domain
7	PF01434	Peptidase_M41	Peptidase family M41
7	PF01522	Polysacc_deac_1	Polysaccharide deacetylase
7	PF01558	POR	Pyruvate ferredoxin/flavodoxin oxidoreductase
7	PF01614	IclR	Bacterial transcriptional regulator
7	PF01624	MutS_I	MutS domain I
7	PF01709	Transcrip_reg	Transcriptional regulator
7	PF01722	BolA	BolA-like protein
7	PF02446	Glyco_hydro_77	4-alpha-glucanotransferase
7	PF02627	CMD	Carboxymuconolactone decarboxylase family
7	PF02739	5_3_exonuc_N	5'-3' exonuclease, N-terminal resolvase-like domain
7	PF02769	AIRS_C	AIR synthase related protein, C-terminal domain
7	PF02806	Alpha-amylase_C	Alpha amylase, C-terminal all-beta domain
7	PF02852	Pyr_redox_dim	Pyridine nucleotide-disulphide oxidoreductase, dimerisation domain
7	PF02894	GFO_IDH_MocA_C	Oxidoreductase family, C-terminal alpha/beta domain
7	PF02938	GAD	GAD domain
7	PF03116	NQR2_RnfD_RnfE	NQR2, RnfD, RnfE family
7	PF03279	Lip_A_acyltrans	Bacterial lipid A biosynthesis acyltransferase
7	PF03594	BenE	Benzoate membrane transport protein
7	PF03739	LptF_LptG	Lipopolysaccharide export system permease LptF/LptG
7	PF03775	MinC_C	Septum formation inhibitor MinC, C-terminal domain
7	PF03776	MinE	Septum formation topological specificity factor MinE
7	PF03841	SelA	L-seryl-tRNA selenium transferase
7	PF03979	Sigma70_r1_1	Sigma-70 factor, region 1.1
7	PF04205	FMN_bind	FMN-binding domain
7	PF04216	FdhE	Protein involved in formate dehydrogenase formation
7	PF04225	OapA	Opacity-associated protein A LysM-like domain
7	PF04321	RmlD_sub_bind	RmlD substrate binding domain
7	PF04402	SIMPL	Protein of unknown function (DUF541)
7	PF04539	Sigma70_r3	Sigma-70 region 3
7	PF04546	Sigma70_ner	Sigma-70, non-essential region
7	PF04657	DMT_YdcZ	Putative inner membrane exporter, YdcZ
7	PF05127	Helicase_RecD	Helicase
7	PF05188	MutS_II	MutS domain II
7	PF05190	MutS_IV	MutS family domain IV
7	PF05192	MutS_III	MutS domain III
7	PF05209	MinC_N	Septum formation inhibitor MinC, N-terminal domain
7	PF05494	MlaC	MlaC protein
7	PF05896	NQRA	Na(+)-translocating NADH-quinone reductase subunit A (NQRA)
7	PF05958	tRNA_U5-meth_tr	tRNA (Uracil-5-)-methyltransferase
7	PF06496	DUF1097	Protein of unknown function (DUF1097)
7	PF06808	DctM	Tripartite ATP-independent periplasmic transporter, DctM component
7	PF07743	HSCB_C	HSCB C-terminal oligomerisation domain
7	PF08206	OB_RNB	Ribonuclease B OB domain
7	PF09339	HTH_IclR	IclR helix-turn-helix domain
7	PF10008	DUF2251	Uncharacterized protein conserved in bacteria (DUF2251)
7	PF10698	DUF2505	Protein of unknown function (DUF2505)
7	PF11940	DUF3458	Domain of unknown function (DUF3458) Ig-like fold
7	PF11973	NQRA_SLBB	NQRA C-terminal domain
7	PF11975	Glyco_hydro_4C	Family 4 glycosyl hydrolase C-terminal domain
7	PF12390	Se-cys_synth_N	Selenocysteine synthase N terminal
7	PF12695	Abhydrolase_5	Alpha/beta hydrolase family
7	PF13238	AAA_18	AAA domain
7	PF13377	Peripla_BP_3	Periplasmic binding protein-like domain
7	PF13379	NMT1_2	NMT1-like family
7	PF13401	AAA_22	AAA domain
7	PF13406	SLT_2	Transglycosylase SLT domain
7	PF13407	Peripla_BP_4	Periplasmic binding protein domain
7	PF13439	Glyco_transf_4	Glycosyltransferase Family 4
7	PF13522	GATase_6	Glutamine amidotransferase domain
7	PF13565	HTH_32	Homeodomain-like domain
7	PF13617	Lipoprotein_19	YnbE-like lipoprotein
7	PF15738	YafQ_toxin	Bacterial toxin of type II toxin-antitoxin system, YafQ
7	PF16325	Peptidase_U32_C	Peptidase family U32 C-terminal domain
7	PF16344	DUF4974	Domain of unknown function (DUF4974)
7	PF16363	GDP_Man_Dehyd	GDP-mannose 4,6 dehydratase
7	PF16980	CitMHS_2	Putative citrate transport
7	PF17432	DUF3458_C	Domain of unknown function (DUF3458_C) ARM repeats
7	PF17848	zf-ACC	Acetyl-coA carboxylase zinc finger domain
7	PF17862	AAA_lid_3	AAA+ lid domain
7	PF17876	CSD2	Cold shock domain
7	PF17900	Peptidase_M1_N	Peptidase M1 N-terminal domain
7	PF18029	Glyoxalase_6	Glyoxalase-like domain
7	PF18390	GlgX_C	Glycogen debranching enzyme C-terminal domain
7	PF18854	baeRF_family10	Bacterial archaeo-eukaryotic release factor family 10
6	PF00015	MCPsignal	Methyl-accepting chemotaxis protein (MCP) signalling domain
6	PF00030	Crystall	Beta/Gamma crystallin
6	PF00089	Trypsin	Trypsin
6	PF00107	ADH_zinc_N	Zinc-binding dehydrogenase
6	PF00120	Gln-synt_C	Glutamine synthetase, catalytic domain
6	PF00285	Citrate_synt	Citrate synthase, C-terminal domain
6	PF00356	LacI	Bacterial regulatory proteins, lacI family
6	PF00392	GntR	Bacterial regulatory proteins, gntR family
6	PF00459	Inositol_P	Inositol monophosphatase family
6	PF00586	AIRS	AIR synthase related protein, N-terminal domain
6	PF00596	Aldolase_II	Class II Aldolase and Adducin N-terminal domain
6	PF00675	Peptidase_M16	Insulinase (Peptidase family M16)
6	PF00697	PRAI	N-(5'phosphoribosyl)anthranilate (PRA) isomerase
6	PF00709	Adenylsucc_synt	Adenylosuccinate synthetase
6	PF00772	DnaB	DnaB-like helicase N terminal domain
6	PF00801	PKD	PKD domain
6	PF00809	Pterin_bind	Pterin binding enzyme
6	PF00891	Methyltransf_2	O-methyltransferase domain
6	PF00899	ThiF	ThiF family
6	PF01073	3Beta_HSD	3-beta hydroxysteroid dehydrogenase/isomerase family
6	PF01131	Topoisom_bac	DNA topoisomerase
6	PF01132	EFP	Elongation factor P (EF-P) OB domain
6	PF01208	URO-D	Uroporphyrinogen decarboxylase (URO-D)
6	PF01235	Na_Ala_symp	Sodium:alanine symporter family
6	PF01261	AP_endonuc_2	Xylose isomerase-like TIM barrel
6	PF01323	DSBA	DSBA-like thioredoxin domain
6	PF01478	Peptidase_A24	Type IV leader peptidase family
6	PF01509	TruB_N	TruB family pseudouridylate synthase (N terminal domain)
6	PF01521	Fe-S_biosyn	Iron-sulphur cluster biosynthesis
6	PF01557	FAA_hydrolase	Fumarylacetoacetate (FAA) hydrolase family
6	PF01717	Meth_synt_2	Cobalamin-independent synthase, Catalytic domain
6	PF01729	QRPTase_C	Quinolinate phosphoribosyl transferase, C-terminal domain
6	PF01807	zf-CHC2	CHC2 zinc finger
6	PF01810	LysE	LysE type translocator
6	PF01812	5-FTHF_cyc-lig	5-formyltetrahydrofolate cyclo-ligase family
6	PF01882	DUF58	Protein of unknown function DUF58
6	PF01944	SpoIIM	Stage II sporulation protein M
6	PF01980	TrmO	tRNA-methyltransferase O
6	PF02033	RBFA	Ribosome-binding factor A
6	PF02056	Glyco_hydro_4	Family 4 glycosyl hydrolase
6	PF02132	RecR	RecR protein
6	PF02302	PTS_IIB	PTS system, Lactose/Cellobiose specific IIB subunit
6	PF02565	RecO_C	Recombination protein O C terminal
6	PF02575	YbaB_DNA_bd	YbaB/EbfC DNA-binding family
6	PF02677	QueH	Epoxyqueuosine reductase QueH
6	PF02749	QRPTase_N	Quinolinate phosphoribosyl transferase, N-terminal domain
6	PF03142	Chitin_synth_2	Chitin synthase
6	PF03477	ATP-cone	ATP cone domain
6	PF03796	DnaB_C	DnaB-like helicase C terminal domain
6	PF03840	SecG	Preprotein translocase SecG subunit
6	PF03924	CHASE	CHASE domain
6	PF03951	Gln-synt_N	Glutamine synthetase, beta-Grasp domain
6	PF04352	ProQ	ProQ/FINO family
6	PF04413	Glycos_transf_N	3-Deoxy-D-manno-octulosonic-acid transferase (kdotransferase)
6	PF04453	LptD	LPS transport system D
6	PF04551	GcpE	GcpE protein
6	PF04616	Glyco_hydro_43	Glycosyl hydrolases family 43
6	PF04820	Trp_halogenase	Tryptophan halogenase
6	PF04932	Wzy_C	O-Antigen ligase
6	PF05016	ParE_toxin	ParE toxin of type II toxin-antitoxin system, parDE
6	PF05193	Peptidase_M16_C	Peptidase M16 inactive domain
6	PF05662	YadA_stalk	Coiled stalk of trimeric autotransporter adhesin
6	PF05717	TnpB_IS66	IS66 Orf2 like protein
6	PF05731	TROVE	TROVE domain
6	PF05992	SbmA_BacA	SbmA/BacA-like family
6	PF06271	RDD	RDD family
6	PF06296	RelE	RelE toxin of RelE / RelB toxin-antitoxin system
6	PF06426	SATase_N	Serine acetyltransferase, N-terminal
6	PF06472	ABC_membrane_2	ABC transporter transmembrane region 2
6	PF06750	DiS_P_DiS	Bacterial Peptidase A24 N-terminal domain
6	PF06827	zf-FPG_IleRS	Zinc finger found in FPG and IleRS
6	PF06956	RtcR	Regulator of RNA terminal phosphate cyclase
6	PF07726	AAA_3	ATPase family associated with various cellular activities (AAA)
6	PF08207	EFP_N	Elongation factor P (EF-P) KOW-like domain
6	PF08240	ADH_N	Alcohol dehydrogenase GroES-like domain
6	PF08275	Toprim_N	DNA primase catalytic core, N-terminal domain
6	PF08278	DnaG_DnaB_bind	DNA primase DnaG DnaB-binding
6	PF08525	OapA_N	Opacity-associated protein A N-terminal motif
6	PF09285	Elong-fact-P_C	Elongation factor P, C-terminal
6	PF09312	SurA_N	SurA N-terminal domain
6	PF11967	RecO_N	Recombination protein O N terminal
6	PF12680	SnoaL_2	SnoaL-like domain
6	PF12911	OppC_N	N-terminal TM domain of oligopeptide transport permease C
6	PF13086	AAA_11	AAA domain
6	PF13155	Toprim_2	Toprim-like
6	PF13167	GTP-bdg_N	GTP-binding GTPase N-terminal
6	PF13174	TPR_6	Tetratricopeptide repeat
6	PF13181	TPR_8	Tetratricopeptide repeat
6	PF13230	GATase_4	Glutamine amidotransferases class-II
6	PF13307	Helicase_C_2	Helicase C-terminal domain
6	PF13365	Trypsin_2	Trypsin-like peptidase domain
6	PF13414	TPR_11	TPR repeat
6	PF13424	TPR_12	Tetratricopeptide repeat
6	PF13462	Thioredoxin_4	Thioredoxin
6	PF13481	AAA_25	AAA domain
6	PF13500	AAA_26	AAA domain
6	PF13506	Glyco_transf_21	Glycosyl transferase family 21
6	PF13507	GATase_5	CobB/CobQ-like glutamine amidotransferase domain
6	PF13559	DUF4129	Domain of unknown function (DUF4129)
6	PF13612	DDE_Tnp_1_3	Transposase DDE domain
6	PF13632	Glyco_trans_2_3	Glycosyl transferase family group 2
6	PF13994	PgaD	PgaD-like protein
6	PF14520	HHH_5	Helix-hairpin-helix domain
6	PF14532	Sigma54_activ_2	Sigma-54 interaction domain
6	PF14568	SUKH_6	SMI1-KNR4 cell-wall
6	PF14883	GHL13	Hypothetical glycosyl hydrolase family 13
6	PF16198	TruB_C_2	tRNA pseudouridylate synthase B C-terminal domain
6	PF16360	GTP-bdg_M	GTP-binding GTPase Middle Region
6	PF17092	PCB_OB	Penicillin-binding protein OB-like domain
6	PF17755	UvrA_DNA-bind	UvrA DNA-binding domain
6	PF17760	UvrA_inter	UvrA interaction domain
6	PF17837	4PPT_N	4'-phosphopantetheinyl transferase N-terminal domain
6	PF17863	AAA_lid_2	AAA lid domain
6	PF18426	Tli4_C	Tle cognate immunity protein 4 C-terminal domain
5	PF00043	GST_C	Glutathione S-transferase, C-terminal domain
5	PF00044	Gp_dh_N	Glyceraldehyde 3-phosphate dehydrogenase, NAD binding domain
5	PF00162	PGK	Phosphoglycerate kinase
5	PF00204	DNA_gyraseB	DNA gyrase B
5	PF00239	Resolvase	Resolvase, N terminal domain
5	PF00345	PapD_N	Pili and flagellar-assembly chaperone, PapD N-terminal domain
5	PF00398	RrnaAD	Ribosomal RNA adenine dimethylase
5	PF00574	CLP_protease	Clp protease
5	PF00577	Usher	Outer membrane usher protein
5	PF00672	HAMP	HAMP domain
5	PF00782	DSPc	Dual specificity phosphatase, catalytic domain
5	PF00817	IMS	impB/mucB/samB family
5	PF00975	Thioesterase	Thioesterase domain
5	PF00986	DNA_gyraseB_C	DNA gyrase B subunit, carboxyl terminus
5	PF01043	SecA_PP_bind	SecA preprotein cross-linking domain
5	PF01071	GARS_A	Phosphoribosylglycinamide synthetase, ATP-grasp (A) domain
5	PF01075	Glyco_transf_9	Glycosyltransferase family 9 (heptosyltransferase)
5	PF01116	F_bP_aldolase	Fructose-bisphosphate aldolase class-II
5	PF01135	PCMT	Protein-L-isoaspartate(D-aspartate) O-methyltransferase (PCMT)
5	PF01138	RNase_PH	3' exoribonuclease family, domain 1
5	PF01149	Fapy_DNA_glyco	Formamidopyrimidine-DNA glycosylase N-terminal domain
5	PF01226	Form_Nir_trans	Formate/nitrite transporter
5	PF01259	SAICAR_synt	SAICAR synthetase
5	PF01297	ZnuA	Zinc-uptake complex component A periplasmic
5	PF01564	Spermine_synth	Spermine/spermidine synthase domain
5	PF01687	Flavokinase	Riboflavin kinase
5	PF01784	NIF3	NIF3 (NGG1p interacting factor 3)
5	PF01985	CRS1_YhbY	CRS1 / YhbY (CRM) domain
5	PF02237	BPL_C	Biotin protein ligase C terminal domain
5	PF02253	PLA1	Phospholipase A1
5	PF02325	YGGT	YGGT family
5	PF02441	Flavoprotein	Flavoprotein
5	PF02594	DUF167	Uncharacterised ACR, YggU family COG1872
5	PF02597	ThiS	ThiS family
5	PF02601	Exonuc_VII_L	Exonuclease VII, large subunit
5	PF02613	Nitrate_red_del	Nitrate reductase delta subunit
5	PF02630	SCO1-SenC	SCO1/SenC
5	PF02753	PapD_C	Pili assembly chaperone PapD, C-terminal domain
5	PF02800	Gp_dh_C	Glyceraldehyde 3-phosphate dehydrogenase, C-terminal domain
5	PF02810	SEC-C	SEC-C motif
5	PF02844	GARS_N	Phosphoribosylglycinamide synthetase, N domain
5	PF03099	BPL_LplA_LipB	Biotin/lipoate A/B protein ligase family
5	PF03205	MobB	Molybdopterin guanine dinucleotide synthesis protein B
5	PF03309	Pan_kinase	Type III pantothenate kinase
5	PF03372	Exo_endo_phos	Endonuclease/Exonuclease/phosphatase family
5	PF03631	Virul_fac_BrkB	Virulence factor BrkB
5	PF03725	RNase_PH_C	3' exoribonuclease family, domain 2
5	PF03883	H2O2_YaaD	Peroxide stress protein YaaA
5	PF03884	YacG	DNA gyrase inhibitor YacG
5	PF04041	Glyco_hydro_130	beta-1,4-mannooligosaccharide phosphorylase
5	PF04166	PdxA	Pyridoxal phosphate biosynthetic protein PdxA
5	PF04220	YihI	Der GTPase activator (YihI)
5	PF04303	PrpF	PrpF protein
5	PF04325	DUF465	Protein of unknown function (DUF465)
5	PF04367	DUF502	Protein of unknown function (DUF502)
5	PF04399	Glutaredoxin2_C	Glutaredoxin 2, C terminal domain
5	PF05137	PilN	Fimbrial assembly protein (PilN)
5	PF05525	Branch_AA_trans	Branched-chain amino acid transport protein
5	PF05925	IpgD	Enterobacterial virulence protein IpgD
5	PF06068	TIP49	TIP49 P-loop domain
5	PF06288	DUF1040	Protein of unknown function (DUF1040)
5	PF06480	FtsH_ext	FtsH Extracellular
5	PF06574	FAD_syn	FAD synthetase
5	PF06831	H2TH	Formamidopyrimidine-DNA glycosylase H2TH domain
5	PF06969	HemN_C	HemN C-terminal domain
5	PF07282	OrfB_Zn_ribbon	Putative transposase DNA-binding domain
5	PF07516	SecA_SW	SecA Wing and Scaffold domain
5	PF07517	SecA_DEAD	SecA DEAD-like domain
5	PF07824	Chaperone_III	Type III secretion chaperone domain
5	PF07929	PRiA4_ORF3	Plasmid pRiA4b ORF-3-like protein
5	PF08238	Sel1	Sel1 repeat
5	PF08267	Meth_synt_1	Cobalamin-independent synthase, N-terminal domain
5	PF08352	oligo_HPY	Oligopeptide/dipeptide transporter, C-terminal region
5	PF08442	ATP-grasp_2	ATP-grasp domain
5	PF09933	DUF2165	Predicted small integral membrane protein (DUF2165)
5	PF10136	SpecificRecomb	Site-specific recombinase
5	PF10675	DUF2489	Protein of unknown function (DUF2489)
5	PF11799	IMS_C	impB/mucB/samB family C-terminal domain
5	PF11941	DUF3459	Domain of unknown function (DUF3459)
5	PF11964	SpoIIAA-like	SpoIIAA-like
5	PF12105	SpoU_methylas_C	SpoU, rRNA methylase, C-terminal
5	PF12724	Flavodoxin_5	Flavodoxin domain
5	PF12787	EcsC	EcsC protein family
5	PF12797	Fer4_2	4Fe-4S binding domain
5	PF12801	Fer4_5	4Fe-4S binding domain
5	PF12837	Fer4_6	4Fe-4S binding domain
5	PF12951	PATR	Passenger-associated-transport-repeat
5	PF13091	PLDc_2	PLD-like domain
5	PF13132	DUF3950	Domain of unknown function (DUF3950)
5	PF13347	MFS_2	MFS/sugar transport protein
5	PF13350	Y_phosphatase3	Tyrosine phosphatase family
5	PF13410	GST_C_2	Glutathione S-transferase, C-terminal domain
5	PF13412	HTH_24	Winged helix-turn-helix DNA-binding
5	PF13413	HTH_25	Helix-turn-helix domain
5	PF13537	GATase_7	Glutamine amidotransferase domain
5	PF13545	HTH_Crp_2	Crp-like helix-turn-helix domain
5	PF13549	ATP-grasp_5	ATP-grasp domain
5	PF13579	Glyco_trans_4_4	Glycosyl transferase 4-like domain
5	PF13742	tRNA_anti_2	OB-fold nucleic acid binding domain
5	PF13953	PapC_C	PapC C-terminal domain
5	PF13954	PapC_N	PapC N-terminal domain
5	PF14300	DUF4375	Domain of unknown function (DUF4375)
5	PF16951	MaAIMP_sms	Putative methionine and alanine importer, small subunit
5	PF16970	FimA	Type-1 fimbrial protein, A
5	PF18053	GyrB_insert	DNA gyrase B subunit insert domain
4	PF00034	Cytochrom_C	Cytochrome c
4	PF00113	Enolase_C	Enolase, C-terminal TIM barrel domain
4	PF00144	Beta-lactamase	Beta-lactamase
4	PF00216	Bac_DNA_binding	Bacterial DNA-binding protein
4	PF00290	Trp_syntA	Tryptophan synthase alpha chain
4	PF00380	Ribosomal_S9	Ribosomal protein S9/S16
4	PF00383	dCMP_cyt_deam_1	Cytidine and deoxycytidylate deaminase zinc-binding region
4	PF00445	Ribonuclease_T2	Ribonuclease T2 family
4	PF00463	ICL	Isocitrate lyase family
4	PF00464	SHMT	Serine hydroxymethyltransferase
4	PF00465	Fe-ADH	Iron-containing alcohol dehydrogenase
4	PF00479	G6PD_N	Glucose-6-phosphate dehydrogenase, NAD binding domain
4	PF00491	Arginase	Arginase family
4	PF00512	HisKA	His Kinase A (phospho-acceptor) domain
4	PF00521	DNA_topoisoIV	DNA gyrase/topoisomerase IV, subunit A
4	PF00572	Ribosomal_L13	Ribosomal protein L13
4	PF00614	PLDc	Phospholipase D Active site motif
4	PF00691	OmpA	OmpA family
4	PF00698	Acyl_transf_1	Acyl transferase domain
4	PF00743	FMO-like	Flavin-binding monooxygenase-like
4	PF00872	Transposase_mut	Transposase, Mutator family
4	PF00873	ACR_tran	AcrB/AcrD/AcrF family
4	PF00933	Glyco_hydro_3	Glycosyl hydrolase family 3 N terminal domain
4	PF00939	Na_sulph_symp	Sodium:sulfate symporter transmembrane region
4	PF01018	GTP1_OBG	GTP1/OBG
4	PF01022	HTH_5	Bacterial regulatory protein, arsR family
4	PF01081	Aldolase	KDPG and KHG aldolase
4	PF01084	Ribosomal_S18	Ribosomal protein S18
4	PF01113	DapB_N	Dihydrodipicolinate reductase, N-terminus
4	PF01121	CoaE	Dephospho-CoA kinase
4	PF01134	GIDA	Glucose inhibited division protein A
4	PF01218	Coprogen_oxidas	Coproporphyrinogen III oxidase
4	PF01250	Ribosomal_S6	Ribosomal protein S6
4	PF01281	Ribosomal_L9_N	Ribosomal protein L9, N-terminal domain
4	PF01300	Sua5_yciO_yrdC	Telomere recombination
4	PF01322	Cytochrom_C_2	Cytochrome C'
4	PF01327	Pep_deformylase	Polypeptide deformylase
4	PF01371	Trp_repressor	Trp repressor protein
4	PF01385	OrfB_IS605	Probable transposase
4	PF01595	DUF21	Cyclin M transmembrane N-terminal domain
4	PF01613	Flavin_Reduct	Flavin reductase like domain
4	PF01663	Phosphodiest	Type I phosphodiesterase / nucleotide pyrophosphatase
4	PF01755	Glyco_transf_25	Glycosyltransferase family 25 (LPS biosynthesis protein)
4	PF01757	Acyl_transf_3	Acyltransferase family
4	PF01943	Polysacc_synt	Polysaccharide biosynthesis protein
4	PF01948	PyrI	Aspartate carbamoyltransferase regulatory chain, allosteric domain
4	PF01958	DUF108	Domain of unknown function DUF108
4	PF02082	Rrf2	Transcriptional regulator
4	PF02113	Peptidase_S13	D-Ala-D-Ala carboxypeptidase 3 (S13) family
4	PF02195	ParBc	ParB-like nuclease domain
4	PF02224	Cytidylate_kin	Cytidylate kinase
4	PF02254	TrkA_N	TrkA-N domain
4	PF02313	Fumarate_red_D	Fumarate reductase subunit D
4	PF02386	TrkH	Cation transport protein
4	PF02481	DNA_processg_A	DNA recombination-mediator protein A
4	PF02514	CobN-Mg_chel	CobN/Magnesium Chelatase
4	PF02583	Trns_repr_metal	Metal-sensitive transcriptional repressor
4	PF02629	CoA_binding	CoA binding domain
4	PF02748	PyrI_C	Aspartate carbamoyltransferase regulatory chain, metal binding domain
4	PF02826	2-Hacid_dh_C	D-isomer specific 2-hydroxyacid dehydrogenase, NAD binding domain
4	PF02843	GARS_C	Phosphoribosylglycinamide synthetase, C domain
4	PF02926	THUMP	THUMP domain
4	PF02978	SRP_SPB	Signal peptide binding domain
4	PF02987	LEA_4	Late embryogenesis abundant protein
4	PF03009	GDPD	Glycerophosphoryl diester phosphodiesterase family
4	PF03150	CCP_MauG	Di-haem cytochrome c peroxidase
4	PF03162	Y_phosphatase2	Tyrosine phosphatase family
4	PF03176	MMPL	MMPL family
4	PF03264	Cytochrom_NNT	NapC/NirT cytochrome c family, N-terminal region
4	PF03400	DDE_Tnp_IS1	IS1 transposase
4	PF03471	CorC_HlyC	Transporter associated domain
4	PF03611	EIIC-GAT	PTS system sugar-specific permease component
4	PF03743	TrbI	Bacterial conjugation TrbI-like protein
4	PF03824	NicO	High-affinity nickel-transport protein
4	PF03948	Ribosomal_L9_C	Ribosomal protein L9, C-terminal domain
4	PF03952	Enolase_N	Enolase, N-terminal domain
4	PF03994	DUF350	Domain of Unknown Function (DUF350)
4	PF04095	NAPRTase	Nicotinate phosphoribosyltransferase (NAPRTase) family
4	PF04127	DFP	DNA / pantothenate metabolism flavoprotein
4	PF04191	PEMT	Phospholipid methyltransferase
4	PF04277	OAD_gamma	Oxaloacetate decarboxylase, gamma chain
4	PF04295	GD_AH_C	D-galactarate dehydratase / Altronate hydrolase, C terminus
4	PF04365	BrnT_toxin	Ribonuclease toxin, BrnT, of type II toxin-antitoxin system
4	PF05173	DapB_C	Dihydrodipicolinate reductase, C-terminus
4	PF05368	NmrA	NmrA-like family
4	PF05403	Plasmodium_HRP	Plasmodium histidine-rich protein (HRPII/III)
4	PF06305	LapA_dom	Lipopolysaccharide assembly protein A domain
4	PF06745	ATPase	KaiC
4	PF06803	DUF1232	Protein of unknown function (DUF1232)
4	PF06965	Na_H_antiport_1	Na+/H+ antiporter 1
4	PF06968	BATS	Biotin and Thiamin Synthesis associated domain
4	PF07804	HipA_C	HipA-like C-terminal domain
4	PF08279	HTH_11	HTH domain
4	PF08461	HTH_12	Ribonuclease R winged-helix domain
4	PF08666	SAF	SAF domain
4	PF08753	NikR_C	NikR C terminal nickel binding domain
4	PF09106	SelB-wing_2	Elongation factor SelB, winged helix
4	PF09107	SelB-wing_3	Elongation factor SelB, winged helix
4	PF09383	NIL	NIL domain
4	PF09851	SHOCT	Short C-terminal domain
4	PF09919	DUF2149	Uncharacterized conserved protein (DUF2149)
4	PF10014	2OG-Fe_Oxy_2	2OG-Fe dioxygenase
4	PF10097	DUF2335	Predicted membrane protein (DUF2335)
4	PF10613	Lig_chan-Glu_bd	Ligated ion channel L-glutamate- and glycine-binding site
4	PF11614	FixG_C	IG-like fold at C-terminal of FixG, putative oxidoreductase
4	PF11738	DUF3298	Protein of unknown function (DUF3298)
4	PF12766	Pyridox_oxase_2	Pyridoxamine 5'-phosphate oxidase
4	PF12821	ThrE_2	Threonine/Serine exporter, ThrE
4	PF12840	HTH_20	Helix-turn-helix domain
4	PF12848	ABC_tran_Xtn	ABC transporter
4	PF13173	AAA_14	AAA domain
4	PF13189	Cytidylate_kin2	Cytidylate kinase-like family
4	PF13302	Acetyltransf_3	Acetyltransferase (GNAT) domain
4	PF13335	Mg_chelatase_C	Magnesium chelatase, subunit ChlI C-terminal
4	PF13421	Band_7_1	SPFH domain-Band 7 family
4	PF13431	TPR_17	Tetratricopeptide repeat
4	PF13434	K_oxygenase	L-lysine 6-monooxygenase (NADPH-requiring)
4	PF13463	HTH_27	Winged helix DNA-binding domain
4	PF13464	DUF4115	Domain of unknown function (DUF4115)
4	PF13519	VWA_2	von Willebrand factor type A domain
4	PF13541	ChlI	Subunit ChlI of Mg-chelatase
4	PF13589	HATPase_c_3	Histidine kinase-, DNA gyrase B-, and HSP90-like ATPase
4	PF13607	Succ_CoA_lig	Succinyl-CoA ligase like flavodoxin domain
4	PF13621	Cupin_8	Cupin-like domain
4	PF13635	DUF4143	Domain of unknown function (DUF4143)
4	PF13657	Couple_hipA	HipA N-terminal domain
4	PF13685	Fe-ADH_2	Iron-containing alcohol dehydrogenase
4	PF13714	PEP_mutase	Phosphoenolpyruvate phosphomutase
4	PF13746	Fer4_18	4Fe-4S dicluster domain
4	PF14384	BrnA_antitoxin	BrnA antitoxin of type II toxin-antitoxin system
4	PF14464	Prok-JAB	Prokaryotic homologs of the JAB domain
4	PF14534	DUF4440	Domain of unknown function (DUF4440)
4	PF14681	UPRTase	Uracil phosphoribosyltransferase
4	PF14718	SLT_L	Soluble lytic murein transglycosylase L domain
4	PF16123	HAGH_C	Hydroxyacylglutathione hydrolase C-terminus
4	PF16582	TPP_enzyme_M_2	Middle domain of thiamine pyrophosphate
4	PF16913	PUNUT	Purine nucleobase transmembrane transport
4	PF17782	DprA_WH	DprA winged helix domain
4	PF18073	Rubredoxin_2	Rubredoxin metal binding domain
4	PF18125	RlmM_FDX	RlmM ferredoxin-like domain
4	PF18291	HU-HIG	HU domain fused to wHTH, Ig, or Glycine-rich motif
3	PF00006	ATP-synt_ab	ATP synthase alpha/beta family, nucleotide-binding domain
3	PF00023	Ank	Ankyrin repeat
3	PF00056	Ldh_1_N	lactate/malate dehydrogenase, NAD binding domain
3	PF00069	Pkinase	Protein kinase domain
3	PF00092	VWA	von Willebrand factor type A domain
3	PF00133	tRNA-synt_1	tRNA synthetases class I (I, L, M and V)
3	PF00183	HSP90	Hsp90 protein
3	PF00251	Glyco_hydro_32N	Glycosyl hydrolases family 32 N-terminal domain
3	PF00263	Secretin	Bacterial type II and III secretion system protein
3	PF00296	Bac_luciferase	Luciferase-like monooxygenase
3	PF00300	His_Phos_1	Histidine phosphatase superfamily (branch 1)
3	PF00350	Dynamin_N	Dynamin family
3	PF00361	Proton_antipo_M	Proton-conducting membrane transporter
3	PF00370	FGGY_N	FGGY family of carbohydrate kinases, N-terminal domain
3	PF00375	SDF	Sodium:dicarboxylate symporter family
3	PF00389	2-Hacid_dh	D-isomer specific 2-hydroxyacid dehydrogenase, catalytic domain
3	PF00438	S-AdoMet_synt_N	S-adenosylmethionine synthetase, N-terminal domain
3	PF00472	RF-1	RF-1 domain
3	PF00478	IMPDH	IMP dehydrogenase / GMP reductase domain
3	PF00493	MCM	MCM P-loop domain
3	PF00582	Usp	Universal stress protein family
3	PF00584	SecE	SecE/Sec61-gamma subunits of protein translocation complex
3	PF00676	E1_dh	Dehydrogenase E1 component
3	PF00682	HMGL-like	HMGL-like
3	PF00687	Ribosomal_L1	Ribosomal protein L1p/L10e family
3	PF00742	Homoserine_dh	Homoserine dehydrogenase
3	PF00749	tRNA-synt_1c	tRNA synthetases class I (E and Q), catalytic domain
3	PF00750	tRNA-synt_1d	tRNA synthetases class I (R)
3	PF00760	Cucumo_coat	Cucumovirus coat protein
3	PF00775	Dioxygenase_C	Dioxygenase
3	PF00842	Ala_racemase_C	Alanine racemase, C-terminal domain
3	PF00886	Ribosomal_S16	Ribosomal protein S16
3	PF00920	ILVD_EDD	Dehydratase family
3	PF00953	Glycos_transf_4	Glycosyl transferase family 4
3	PF00984	UDPG_MGDP_dh	UDP-glucose/GDP-mannose dehydrogenase family, central domain
3	PF01037	AsnC_trans_reg	Lrp/AsnC ligand binding domain
3	PF01070	FMN_dh	FMN-dependent dehydrogenase
3	PF01103	Bac_surface_Ag	Surface antigen
3	PF01148	CTP_transf_1	Cytidylyltransferase family
3	PF01168	Ala_racemase_N	Alanine racemase, N-terminal domain
3	PF01182	Glucosamine_iso	Glucosamine-6-phosphate isomerases/6-phosphogluconolactonase
3	PF01205	UPF0029	Uncharacterized protein family UPF0029
3	PF01230	HIT	HIT domain
3	PF01255	Prenyltransf	Putative undecaprenyl diphosphate synthase
3	PF01389	OmpA_membrane	OmpA-like transmembrane domain
3	PF01432	Peptidase_M3	Peptidase family M3
3	PF01435	Peptidase_M48	Peptidase family M48
3	PF01491	Frataxin_Cyay	Frataxin-like domain
3	PF01545	Cation_efflux	Cation efflux family
3	PF01548	DEDD_Tnp_IS110	Transposase
3	PF01588	tRNA_bind	Putative tRNA binding domain
3	PF01634	HisG	ATP phosphoribosyltransferase
3	PF01649	Ribosomal_S20p	Ribosomal protein S20
3	PF01746	tRNA_m1G_MT	tRNA (Guanine-1)-methyltransferase
3	PF01765	RRF	Ribosome recycling factor
3	PF01782	RimM	RimM N-terminal domain
3	PF01820	Dala_Dala_lig_N	D-ala D-ala ligase N-terminus
3	PF01872	RibD_C	RibD C-terminal domain
3	PF02080	TrkA_C	TrkA-C domain
3	PF02152	FolB	Dihydroneopterin aldolase
3	PF02163	Peptidase_M50	Peptidase family M50
3	PF02222	ATP-grasp	ATP-grasp domain
3	PF02436	PYC_OADA	Conserved carboxylase domain
3	PF02445	NadA	Quinolinate synthetase A protein
3	PF02447	GntP_permease	GntP family permease
3	PF02547	Queuosine_synth	Queuosine biosynthesis protein
3	PF02606	LpxK	Tetraacyldisaccharide-1-P 4'-kinase
3	PF02670	DXP_reductoisom	1-deoxy-D-xylulose 5-phosphate reductoisomerase
3	PF02698	DUF218	DUF218 domain
3	PF02700	PurS	Phosphoribosylformylglycinamidine (FGAM) synthase
3	PF02772	S-AdoMet_synt_M	S-adenosylmethionine synthetase, central domain
3	PF02773	S-AdoMet_synt_C	S-adenosylmethionine synthetase, C-terminal domain
3	PF02781	G6PD_C	Glucose-6-phosphate dehydrogenase, C-terminal domain
3	PF02782	FGGY_C	FGGY family of carbohydrate kinases, C-terminal domain
3	PF02796	HTH_7	Helix-turn-helix domain of resolvase
3	PF02811	PHP	PHP domain
3	PF02866	Ldh_1_C	lactate/malate dehydrogenase, alpha/beta C-terminal domain
3	PF02872	5_nucleotid_C	5'-nucleotidase, C-terminal domain
3	PF02955	GSH-S_ATP	Prokaryotic glutathione synthetase, ATP-grasp domain
3	PF03029	ATP_bind_1	Conserved hypothetical ATP binding protein
3	PF03033	Glyco_transf_28	Glycosyltransferase family 28 N-terminal domain
3	PF03067	LPMO_10	Lytic polysaccharide mono-oxygenase, cellulose-degrading
3	PF03169	OPT	OPT oligopeptide transporter protein
3	PF03364	Polyketide_cyc	Polyketide cyclase / dehydrase and lipid transport
3	PF03401	TctC	Tripartite tricarboxylate transporter family receptor
3	PF03412	Peptidase_C39	Peptidase C39 family
3	PF03480	DctP	Bacterial extracellular solute-binding protein, family 7
3	PF03485	Arg_tRNA_synt_N	Arginyl tRNA synthetase N terminal domain
3	PF03486	HI0933_like	HI0933-like protein
3	PF03524	CagX	Conjugal transfer protein
3	PF03572	Peptidase_S41	Peptidase family S41
3	PF03601	Cons_hypoth698	Conserved hypothetical protein 698
3	PF03605	DcuA_DcuB	Anaerobic c4-dicarboxylate membrane transporter
3	PF03658	Ub-RnfH	RnfH family Ubiquitin
3	PF03720	UDPG_MGDP_dh_C	UDP-glucose/GDP-mannose dehydrogenase family, UDP binding domain
3	PF03721	UDPG_MGDP_dh_N	UDP-glucose/GDP-mannose dehydrogenase family, NAD binding domain
3	PF03755	YicC_N	YicC-like family, N-terminal region
3	PF03848	TehB	Tellurite resistance protein TehB
3	PF03865	ShlB	Haemolysin secretion/activation protein ShlB/FhaC/HecB
3	PF03889	ArfA	Alternative ribosome-rescue factor A
3	PF03895	YadA_anchor	YadA-like membrane anchor domain
3	PF03938	OmpH	Outer membrane protein (OmpH-like)
3	PF03966	Trm112p	Trm112p-like protein
3	PF04002	RadC	RadC-like JAB domain
3	PF04101	Glyco_tran_28_C	Glycosyltransferase family 28 C-terminal domain
3	PF04217	DUF412	Protein of unknown function, DUF412
3	PF04234	CopC	CopC domain
3	PF04269	DUF440	Protein of unknown function, DUF440
3	PF04290	DctQ	Tripartite ATP-independent periplasmic transporters, DctQ component
3	PF04391	DUF533	Protein of unknown function (DUF533)
3	PF04480	DUF559	Protein of unknown function (DUF559)
3	PF04548	AIG1	AIG1 family
3	PF04608	PgpA	Phosphatidylglycerophosphatase A
3	PF04613	LpxD	UDP-3-O-[3-hydroxymyristoyl] glucosamine N-acyltransferase, LpxD
3	PF04954	SIP	Siderophore-interacting protein
3	PF05239	PRC	PRC-barrel domain
3	PF05593	RHS_repeat	RHS Repeat
3	PF05658	YadA_head	Head domain of trimeric autotransporter adhesin
3	PF05746	DALR_1	DALR anticodon binding domain
3	PF05751	FixH	FixH
3	PF05860	Haemagg_act	haemagglutination activity domain
3	PF06228	ChuX_HutX	Haem utilisation ChuX/HutX
3	PF06463	Mob_synth_C	Molybdenum Cofactor Synthesis C
3	PF06564	CBP_BcsQ	Cellulose biosynthesis protein BcsQ
3	PF06689	zf-C4_ClpX	ClpX C4-type zinc finger
3	PF07244	POTRA	Surface antigen variable number repeat
3	PF07486	Hydrolase_2	Cell Wall Hydrolase
3	PF07497	Rho_RNA_bind	Rho termination factor, RNA-binding domain
3	PF07498	Rho_N	Rho termination factor, N-terminal domain
3	PF07685	GATase_3	CobB/CobQ-like glutamine amidotransferase domain
3	PF07729	FCD	FCD domain
3	PF07959	Fucokinase	L-fucokinase
3	PF07971	Glyco_hydro_92	Glycosyl hydrolase family 92
3	PF07987	DUF1775	Domain of unkown function (DUF1775)
3	PF08007	Cupin_4	Cupin superfamily protein
3	PF08021	FAD_binding_9	Siderophore-interacting FAD-binding domain
3	PF08244	Glyco_hydro_32C	Glycosyl hydrolases family 32 C terminal
3	PF08340	DUF1732	Domain of unknown function (DUF1732)
3	PF08436	DXP_redisom_C	1-deoxy-D-xylulose 5-phosphate reductoisomerase C-terminal domain
3	PF08443	RimK	RimK-like ATP-grasp domain
3	PF08479	POTRA_2	POTRA domain, ShlB-type
3	PF08816	Ivy	Inhibitor of vertebrate lysozyme (Ivy)
3	PF08892	YqcI_YcgG	YqcI/YcgG family
3	PF09157	TruB-C_2	Pseudouridine synthase II TruB, C-terminal
3	PF09186	DUF1949	Domain of unknown function (DUF1949)
3	PF09313	DUF1971	Domain of unknown function (DUF1971)
3	PF09601	DUF2459	Protein of unknown function (DUF2459)
3	PF09699	Paired_CXXCH_1	Doubled CXXCH motif (Paired_CXXCH_1)
3	PF09818	ABC_ATPase	Predicted ATPase of the ABC class
3	PF09864	MliC	Membrane-bound lysozyme-inhibitor of c-type lysozyme
3	PF10038	DUF2274	Protein of unknown function (DUF2274)
3	PF10084	DUF2322	Uncharacterized protein conserved in bacteria (DUF2322)
3	PF11798	IMS_HHH	IMS family HHH motif
3	PF11818	DUF3340	C-terminal domain of tail specific protease (DUF3340)
3	PF12641	Flavodoxin_3	Flavodoxin domain
3	PF12704	MacB_PCD	MacB-like periplasmic core domain
3	PF12796	Ank_2	Ankyrin repeats (3 copies)
3	PF12799	LRR_4	Leucine Rich repeats (2 copies)
3	PF12802	MarR_2	MarR family
3	PF12826	HHH_2	Helix-hairpin-helix motif
3	PF12974	Phosphonate-bd	ABC transporter, phosphonate, periplasmic substrate-binding protein
3	PF13288	DXPR_C	DXP reductoisomerase C-terminal domain
3	PF13358	DDE_3	DDE superfamily endonuclease
3	PF13374	TPR_10	Tetratricopeptide repeat
3	PF13396	PLDc_N	Phospholipase_D-nuclease N-terminal
3	PF13404	HTH_AsnC-type	AsnC-type helix-turn-helix domain
3	PF13440	Polysacc_synt_3	Polysaccharide biosynthesis protein
3	PF13454	NAD_binding_9	FAD-NAD(P)-binding
3	PF13474	SnoaL_3	SnoaL-like domain
3	PF13477	Glyco_trans_4_2	Glycosyl transferase 4-like
3	PF13512	TPR_18	Tetratricopeptide repeat
3	PF13525	YfiO	Outer membrane lipoprotein
3	PF13535	ATP-grasp_4	ATP-grasp domain
3	PF13568	OMP_b-brl_2	Outer membrane protein beta-barrel domain
3	PF13602	ADH_zinc_N_2	Zinc-binding dehydrogenase
3	PF13606	Ank_3	Ankyrin repeat
3	PF13613	HTH_Tnp_4	Helix-turn-helix of DDE superfamily endonuclease
3	PF13637	Ank_4	Ankyrin repeats (many copies)
3	PF13640	2OG-FeII_Oxy_3	2OG-Fe(II) oxygenase superfamily
3	PF13857	Ank_5	Ankyrin repeats (many copies)
3	PF14257	DUF4349	Domain of unknown function (DUF4349)
3	PF14437	MafB19-deam	MafB19-like deaminase
3	PF14512	TM1586_NiRdase	Putative TM nitroreductase
3	PF14522	Cytochrome_C7	Cytochrome c7 and related cytochrome c
3	PF14697	Fer4_21	4Fe-4S dicluster domain
3	PF14819	QueF_N	Nitrile reductase, 7-cyano-7-deazaguanine-reductase N-term
3	PF16326	ABC_tran_CTD	ABC transporter C-terminal domain
3	PF16407	PKD_2	PKD-like family
3	PF16657	Malt_amylase_C	Maltogenic Amylase, C-terminal domain
3	PF16658	RF3_C	Class II release factor RF3, C-terminal domain
3	PF16916	ZT_dimer	Dimerisation domain of Zinc Transporter
3	PF17191	RecG_wedge	RecG wedge domain
3	PF17516	ProQ_C	ProQ C-terminal domain
3	PF17678	Glyco_hydro_92N	Glycosyl hydrolase family 92 N-terminal domain
3	PF17804	TSP_NTD	Tail specific protease N-terminal domain
3	PF17963	Big_9	Bacterial Ig domain
3	PF18127	DUF5598	Domain of unknown function (DUF5598)
3	PF18364	Molybdopterin_N	Molybdopterin oxidoreductase N-terminal domain
2	PF00078	RVT_1	Reverse transcriptase (RNA-dependent DNA polymerase)
2	PF00091	Tubulin	Tubulin/FtsZ family, GTPase domain
2	PF00121	TIM	Triosephosphate isomerase
2	PF00142	Fer4_NifH	4Fe-4S iron sulfur cluster binding proteins, NifH/frxC family
2	PF00163	Ribosomal_S4	Ribosomal protein S4/S9 N-terminal domain
2	PF00198	2-oxoacid_dh	2-oxoacid dehydrogenases acyltransferase (catalytic domain)
2	PF00232	Glyco_hydro_1	Glycosyl hydrolase family 1
2	PF00245	Alk_phosphatase	Alkaline phosphatase
2	PF00258	Flavodoxin_1	Flavodoxin
2	PF00318	Ribosomal_S2	Ribosomal protein S2
2	PF00325	Crp	Bacterial regulatory proteins, crp family
2	PF00359	PTS_EIIA_2	Phosphoenolpyruvate-dependent sugar phosphotransferase system, EIIA 2
2	PF00365	PFK	Phosphofructokinase
2	PF00366	Ribosomal_S17	Ribosomal protein S17
2	PF00393	6PGD	6-phosphogluconate dehydrogenase, C-terminal domain
2	PF00403	HMA	Heavy-metal-associated domain
2	PF00406	ADK	Adenylate kinase
2	PF00441	Acyl-CoA_dh_1	Acyl-CoA dehydrogenase, C-terminal domain
2	PF00467	KOW	KOW motif
2	PF00483	NTP_transferase	Nucleotidyl transferase
2	PF00654	Voltage_CLC	Voltage gated chloride channel
2	PF00692	dUTPase	dUTPase
2	PF00710	Asparaginase	Asparaginase, N-terminal
2	PF00831	Ribosomal_L29	Ribosomal L29 protein
2	PF00877	NLPC_P60	NlpC/P60 family
2	PF00889	EF_TS	Elongation factor TS
2	PF01000	RNA_pol_A_bac	RNA polymerase Rpb3/RpoA insert domain
2	PF01012	ETF	Electron transfer flavoprotein domain
2	PF01029	NusB	NusB family
2	PF01047	MarR	MarR family
2	PF01051	Rep_3	Initiator Replication protein
2	PF01068	DNA_ligase_A_M	ATP dependent DNA ligase domain
2	PF01127	Sdh_cyt	Succinate dehydrogenase/Fumarate reductase transmembrane subunit
2	PF01139	RtcB	tRNA-splicing ligase RtcB
2	PF01142	TruD	tRNA pseudouridine synthase D (TruD)
2	PF01169	UPF0016	Uncharacterized protein family UPF0016
2	PF01170	UPF0020	Putative RNA methylase family UPF0020
2	PF01177	Asp_Glu_race	Asp/Glu/Hydantoin racemase
2	PF01193	RNA_pol_L	RNA polymerase Rpb3/Rpb11 dimerisation domain
2	PF01196	Ribosomal_L17	Ribosomal protein L17
2	PF01228	Gly_radical	Glycine radical
2	PF01232	Mannitol_dh	Mannitol dehydrogenase Rossmann domain
2	PF01245	Ribosomal_L19	Ribosomal protein L19
2	PF01258	zf-dskA_traR	Prokaryotic dksA/traR C4-type zinc finger
2	PF01343	Peptidase_S49	Peptidase family S49
2	PF01368	DHH	DHH family
2	PF01391	Collagen	Collagen triple helix repeat (20 copies)
2	PF01427	Peptidase_M15	D-ala-D-ala dipeptidase
2	PF01430	HSP33	Hsp33 protein
2	PF01555	N6_N4_Mtase	DNA methylase
2	PF01580	FtsK_SpoIIIE	FtsK/SpoIIIE family
2	PF01590	GAF	GAF domain
2	PF01617	Surface_Ag_2	Surface antigen
2	PF01638	HxlR	HxlR-like helix-turn-helix
2	PF01678	DAP_epimerase	Diaminopimelate epimerase
2	PF01710	HTH_Tnp_IS630	Transposase
2	PF01738	DLH	Dienelactone hydrolase family
2	PF01758	SBF	Sodium Bile acid symporter family
2	PF01769	MgtE	Divalent cation transporter
2	PF01791	DeoC	DeoC/LacD family aldolase
2	PF01795	Methyltransf_5	MraW methylase family
2	PF01841	Transglut_core	Transglutaminase-like superfamily
2	PF01845	CcdB	CcdB protein
2	PF01909	NTP_transf_2	Nucleotidyltransferase domain
2	PF02075	RuvC	Crossover junction endodeoxyribonuclease RuvC
2	PF02129	Peptidase_S15	X-Pro dipeptidyl-peptidase (S15 family)
2	PF02151	UVR	UvrB/uvrC motif
2	PF02272	DHHA1	DHHA1 domain
2	PF02333	Phytase	Phytase
2	PF02355	SecD_SecF	Protein export membrane protein
2	PF02357	NusG	Transcription termination factor nusG
2	PF02410	RsfS	Ribosomal silencing factor during starvation
2	PF02411	MerT	MerT mercuric transport protein
2	PF02486	Rep_trans	Replication initiation factor
2	PF02491	SHS2_FTSA	SHS2 domain inserted in FTSA
2	PF02515	CoA_transf_3	CoA-transferase family III
2	PF02537	CRCB	CrcB-like protein, Camphor Resistance (CrcB)
2	PF02562	PhoH	PhoH-like protein
2	PF02568	ThiI	Thiamine biosynthesis protein (ThiI)
2	PF02576	DUF150	RimP N-terminal domain
2	PF02590	SPOUT_MTase	Predicted SPOUT methyltransferase
2	PF02614	UxaC	Glucuronate isomerase
2	PF02621	VitK2_biosynth	Menaquinone biosynthesis
2	PF02657	SufE	Fe-S metabolism associated domain
2	PF02659	Mntp	Putative manganese efflux pump
2	PF02664	LuxS	S-Ribosylhomocysteinase (LuxS)
2	PF02746	MR_MLE_N	Mandelate racemase / muconate lactonizing enzyme, N-terminal domain
2	PF02770	Acyl-CoA_dh_M	Acyl-CoA dehydrogenase, middle domain
2	PF02771	Acyl-CoA_dh_N	Acyl-CoA dehydrogenase, N-terminal domain
2	PF02817	E3_binding	e3 binding domain
2	PF02899	Phage_int_SAM_1	Phage integrase, N-terminal SAM-like domain
2	PF03006	HlyIII	Haemolysin-III related
2	PF03023	MurJ	Lipid II flippase MurJ
2	PF03060	NMO	Nitronate monooxygenase
2	PF03109	ABC1	ABC1 family
2	PF03118	RNA_pol_A_CTD	Bacterial RNA polymerase, alpha chain C terminal domain
2	PF03129	HGTP_anticodon	Anticodon binding domain
2	PF03147	FDX-ACB	Ferredoxin-fold anticodon binding domain
2	PF03151	TPT	Triose-phosphate Transporter family
2	PF03167	UDG	Uracil DNA glycosylase superfamily
2	PF03259	Robl_LC7	Roadblock/LC7 domain
2	PF03331	LpxC	UDP-3-O-acyl N-acetylglycosamine deacetylase
2	PF03448	MgtE_N	MgtE intracellular N domain
2	PF03459	TOBE	TOBE domain
2	PF03472	Autoind_bind	Autoinducer binding domain
2	PF03476	MOSC_N	MOSC N-terminal beta barrel domain
2	PF03483	B3_4	B3/4 domain
2	PF03484	B5	tRNA synthetase B5 domain
2	PF03548	LolA	Outer membrane lipoprotein carrier protein LolA
2	PF03576	Peptidase_S58	Peptidase family S58
2	PF03577	Peptidase_C69	Peptidase family C69
2	PF03702	AnmK	Anhydro-N-acetylmuramic acid kinase
2	PF03717	PBP_dimer	Penicillin-binding Protein dimerisation domain
2	PF03734	YkuD	L,D-transpeptidase catalytic domain
2	PF03740	PdxJ	Pyridoxal phosphate biosynthesis protein PdxJ
2	PF03741	TerC	Integral membrane protein TerC family
2	PF03799	FtsQ	Cell division protein FtsQ
2	PF03808	Glyco_tran_WecB	Glycosyl transferase WecB/TagA/CpsF family
2	PF03831	PhnA	PhnA domain
2	PF03916	NrfD	Polysulphide reductase, NrfD
2	PF03934	T2SSK	Type II secretion system (T2SS), protein K
2	PF03958	Secretin_N	Bacterial type II/III secretion system short domain
2	PF03960	ArsC	ArsC family
2	PF03977	OAD_beta	Na+-transporting oxaloacetate decarboxylase beta subunit
2	PF03989	DNA_gyraseA_C	DNA gyrase C-terminal domain, beta-propeller
2	PF04076	BOF	Bacterial OB fold (BOF) protein
2	PF04102	SlyX	SlyX
2	PF04143	Sulf_transp	Sulphur transport
2	PF04175	DUF406	Protein of unknown function (DUF406)
2	PF04187	Cofac_haem_bdg	Haem-binding uptake, Tiki superfamily, ChaN
2	PF04224	DUF417	Protein of unknown function, DUF417
2	PF04237	YjbR	YjbR
2	PF04241	DUF423	Protein of unknown function (DUF423)
2	PF04261	Dyp_perox	Dyp-type peroxidase family
2	PF04301	DUF452	Protein of unknown function (DUF452)
2	PF04350	PilO	Pilus assembly protein, PilO
2	PF04351	PilP	Pilus assembly protein, PilP
2	PF04356	DUF489	Protein of unknown function (DUF489)
2	PF04393	DUF535	Protein of unknown function (DUF535)
2	PF04430	DUF498	Protein of unknown function (DUF498/DUF598)
2	PF04536	TPM_phosphatase	TPM domain
2	PF04715	Anth_synt_I_N	Anthranilate synthase component I, N terminal region
2	PF04754	Transposase_31	Putative transposase, YhgA-like
2	PF05025	RbsD_FucU	RbsD / FucU transport protein family
2	PF05068	MtlR	Mannitol repressor
2	PF05167	DUF711	Uncharacterised ACR (DUF711)
2	PF05191	ADK_lid	Adenylate kinase, active site lid
2	PF05195	AMP_N	Aminopeptidase P, N-terminal domain
2	PF05684	DUF819	Protein of unknown function (DUF819)
2	PF05957	DUF883	Bacterial protein of unknown function (DUF883)
2	PF06092	DUF943	Enterobacterial putative membrane protein (DUF943)
2	PF06146	PsiE	Phosphate-starvation-inducible E
2	PF06530	Phage_antitermQ	Phage antitermination protein Q
2	PF06794	UPF0270	Uncharacterised protein family (UPF0270)
2	PF06877	RraB	Regulator of ribonuclease activity B
2	PF06899	WzyE	WzyE protein, O-antigen assembly polymerase
2	PF07005	SBD_N	Sugar-binding N-terminal domain
2	PF07015	VirC1	VirC1 protein
2	PF07235	DUF1427	Protein of unknown function (DUF1427)
2	PF07332	Phage_holin_3_6	Putative Actinobacterial Holin-X, holin superfamily III
2	PF07362	CcdA	Post-segregation antitoxin CcdA
2	PF07429	Glyco_transf_56	4-alpha-L-fucosyltransferase glycosyl transferase group 56
2	PF07506	RepB	RepB plasmid partitioning protein
2	PF07702	UTRA	UTRA domain
2	PF07993	NAD_binding_4	Male sterility protein
2	PF08125	Mannitol_dh_C	Mannitol dehydrogenase C-terminal domain
2	PF08274	PhnA_Zn_Ribbon	PhnA Zinc-Ribbon
2	PF08328	ASL_C	Adenylosuccinate lyase C-terminal
2	PF08348	PAS_6	YheO-like PAS domain
2	PF08402	TOBE_2	TOBE domain
2	PF08478	POTRA_1	POTRA domain, FtsQ-type
2	PF08497	Radical_SAM_N	Radical SAM N-terminal
2	PF08529	NusA_N	NusA N-terminal domain
2	PF09397	FtsK_gamma	Ftsk gamma domain
2	PF10088	DUF2326	Uncharacterised protein conserved in bacteria (DUF2326)
2	PF10150	RNase_E_G	Ribonuclease E/G family
2	PF10503	Esterase_phd	Esterase PHB depolymerase
2	PF10672	Methyltrans_SAM	S-adenosylmethionine-dependent methyltransferase
2	PF10741	T2SSM_b	Type II secretion system (T2SS), protein M subtype b
2	PF10881	DUF2726	Protein of unknown function (DUF2726)
2	PF10983	DUF2793	Protein of unknown function (DUF2793)
2	PF10993	DUF2818	Protein of unknown function (DUF2818)
2	PF11692	DUF3289	Protein of unknown function (DUF3289)
2	PF11776	RcnB	Nickel/cobalt transporter regulator
2	PF11842	DUF3362	Domain of unknown function (DUF3362)
2	PF11969	DcpS_C	Scavenger mRNA decapping enzyme C-term binding
2	PF12323	HTH_OrfB_IS605	Helix-turn-helix domain
2	PF12327	FtsZ_C	FtsZ family, C-terminal domain
2	PF12344	UvrB	Ultra-violet resistance protein B
2	PF12418	AcylCoA_DH_N	Acyl-CoA dehydrogenase N terminal
2	PF12535	Nudix_N	Hydrolase of X-linked nucleoside diphosphate N terminal
2	PF12625	Arabinose_bd	Arabinose-binding domain of AraC transcription regulator, N-term
2	PF12705	PDDEXK_1	PD-(D/E)XK nuclease superfamily
2	PF12727	PBP_like	PBP superfamily domain
2	PF12806	Acyl-CoA_dh_C	Acetyl-CoA dehydrogenase C-terminal like
2	PF12849	PBP_like_2	PBP superfamily domain
2	PF13000	Acatn	Acetyl-coenzyme A transporter 1
2	PF13018	ESPR	Extended Signal Peptide of Type V secretion system
2	PF13184	KH_5	NusA-like KH domain
2	PF13186	SPASM	Iron-sulfur cluster-binding domain
2	PF13207	AAA_17	AAA domain
2	PF13241	NAD_binding_7	Putative NAD(P)-binding
2	PF13309	HTH_22	HTH domain
2	PF13332	Fil_haemagg_2	Hemagglutinin repeat
2	PF13356	Arm-DNA-bind_3	Arm DNA-binding domain
2	PF13393	tRNA-synt_His	Histidyl-tRNA synthetase
2	PF13438	DUF4113	Domain of unknown function (DUF4113)
2	PF13442	Cytochrome_CBB3	Cytochrome C oxidase, cbb3-type, subunit III
2	PF13491	FtsK_4TM	4TM region of DNA translocase FtsK/SpoIIIE
2	PF13550	Phage-tail_3	Putative phage tail protein
2	PF13593	SBF_like	SBF-like CPA transporter family (DUF4137)
2	PF13650	Asp_protease_2	Aspartyl protease
2	PF13718	GNAT_acetyltr_2	GNAT acetyltransferase 2
2	PF13937	DUF4212	Domain of unknown function (DUF4212)
2	PF14296	O-ag_pol_Wzy	O-antigen polysaccharide polymerase Wzy
2	PF14397	ATPgrasp_ST	Sugar-transfer associated ATP-grasp
2	PF14410	GH-E	HNH/ENDO VII superfamily nuclease with conserved GHE residues
2	PF14833	NAD_binding_11	NAD-binding of NADP-dependent 3-hydroxyisobutyrate dehydrogenase
2	PF15586	Imm8	Immunity protein 8
2	PF15731	MqsA_antitoxin	Antitoxin component of bacterial toxin-antitoxin system, MqsA
2	PF16031	TonB_N	TonB polyproline region
2	PF16078	2-oxogl_dehyd_N	2-oxoglutarate dehydrogenase N-terminus
2	PF16347	DUF4976	Domain of unknown function (DUF4976)
2	PF16695	Tai4	Type VI secretion system (T6SS), amidase immunity protein
2	PF16870	OxoGdeHyase_C	2-oxoglutarate dehydrogenase C-terminal
2	PF16912	Glu_dehyd_C	Glucose dehydrogenase C-terminus
2	PF16930	Porin_5	Putative porin
2	PF17042	NBD_C	Nucleotide-binding C-terminal domain
2	PF17287	POTRA_3	POTRA domain
2	PF17384	DUF150_C	RimP C-terminal SH3 domain
2	PF17757	UvrB_inter	UvrB interaction domain
2	PF17759	tRNA_synthFbeta	Phenylalanyl tRNA synthetase beta chain CLM domain
2	PF17763	Asparaginase_C	Glutaminase/Asparaginase C-terminal domain
2	PF17764	PriA_3primeBD	DNA-binding domain (3â€²BD)
2	PF17768	RecJ_OB	RecJ OB domain
2	PF17854	FtsK_alpha	FtsK alpha domain
2	PF17954	Pirin_C_2	Quercetinase C-terminal cupin domain
2	PF18019	HD_6	HD domain
2	PF18074	PriA_C	Primosomal protein N C-terminal domain
2	PF18475	PIN7	PIN domain
2	PF18765	Polbeta	Polymerase beta, Nucleotidyltransferase
2	PF18812	PBECR3	phage-Barnase-EndoU-ColicinE5/D-RelE like nuclease3

## Sheet: Cluster1FDR_Threshold
# co-occurances	PfamID1	Name1	Description1	# New con2	FDR		FDR <0.10	# co-occurances	PfamID1	Name1	Description1	# New con2		Trimmed out all domains with E-Value >= 0.00001 (both lists)
928	PF04575	DUF560	Protein of unknown function (DUF560)	0	0			928	PF04575	DUF560	Protein of unknown function (DUF560)	0		Trimmed out all domains with only a single co-occurance (in real data list)
118	PF04304	DUF454	Protein of unknown function (DUF454)	0	0			503	PF01298	TbpB_B_D	C-lobe and N-lobe beta barrels of Tf-binding protein B	9			Iron + metals
81	PF16960	HpuA	Haemoglobin-haptoglobin utilisation, porphyrin transporter	0	0			229	PF03544	TonB_C	Gram-negative bacterial TonB protein C-terminal	12			TonB
71	PF08794	Lipoprot_C	Lipoprotein GNA1870 C terminal like	0	0			137	PF01126	Heme_oxygenase	Heme oxygenase	1			Membrane import/export
55	PF17484	TbpB_A	N-Lobe handle Tf-binding protein B	0	0			135	PF13103	TonB_2	TonB C terminal	7			Regulatory elements
51	PF05057	DUF676	Putative serine esterase (DUF676)	0	0			118	PF04304	DUF454	Protein of unknown function (DUF454)	0			Auto-transporters
51	PF17483	TbpB_C	C-lobe handle domain of Tf-binding protein B	0	0			81	PF16960	HpuA	Haemoglobin-haptoglobin utilisation, porphyrin transporter	0			Protein-Protein interactions
49	PF02634	FdhD-NarQ	FdhD/NarQ family	0	0			71	PF08794	Lipoprot_C	Lipoprotein GNA1870 C terminal like	0			Modification
46	PF11059	DUF2860	Protein of unknown function (DUF2860)	0	0			58	PF12631	MnmE_helical	MnmE helical domain	1			Dufs
42	PF02096	60KD_IMP	60Kd inner membrane protein	0	0			57	PF10396	TrmE_N	GTP-binding protein TrmE N-terminus	1			Other important
42	PF14849	YidC_periplas	YidC periplasmic domain	0	0			56	PF06912	DUF1275	Protein of unknown function (DUF1275)	1
36	PF01809	YidD	Putative membrane protein insertion efficiency factor	0	0			56	PF07819	PGAP1	PGAP1-like protein	2
36	PF10116	Host_attach	Protein required for attachment to host cells	0	0			55	PF17484	TbpB_A	N-Lobe handle Tf-binding protein B	0
36	PF12762	DDE_Tnp_IS1595	ISXO2-like transposase domain	0	0			51	PF05057	DUF676	Putative serine esterase (DUF676)	0
36	PF18856	baeRF_family12	Bacterial archaeo-eukaryotic release factor family 12	0	0			51	PF17483	TbpB_C	C-lobe handle domain of Tf-binding protein B	0
32	PF01078	Mg_chelatase	Magnesium chelatase, subunit ChlI	0	0			51	PF03845	Spore_permease	Spore germination protein	1
31	PF00468	Ribosomal_L34	Ribosomal protein L34	0	0			49	PF02634	FdhD-NarQ	FdhD/NarQ family	0
31	PF00825	Ribonuclease_P	Ribonuclease P	0	0			46	PF11059	DUF2860	Protein of unknown function (DUF2860)	0
30	PF01252	Peptidase_A8	Signal peptidase (SPase) II	0	0			42	PF02096	60KD_IMP	60Kd inner membrane protein	0
30	PF08299	Bac_DnaA_C	Bacterial dnaA protein helix-turn-helix	0	0			42	PF14849	YidC_periplas	YidC periplasmic domain	0
30	PF11638	DnaA_N	DnaA N-terminal domain	0	0			39	PF02592	Vut_1	Putative vitamin uptake transporter	1
28	PF10670	DUF4198	Domain of unknown function (DUF4198)	0	0			36	PF01809	YidD	Putative membrane protein insertion efficiency factor	0
26	PF00471	Ribosomal_L33	Ribosomal protein L33	0	0			36	PF10116	Host_attach	Protein required for attachment to host cells	0
26	PF07239	OpcA	Outer membrane protein OpcA	0	0			36	PF12762	DDE_Tnp_IS1595	ISXO2-like transposase domain	0
25	PF03212	Pertactin	Pertactin	0	0			36	PF18856	baeRF_family12	Bacterial archaeo-eukaryotic release factor family 12	0
25	PF06196	DUF997	Protein of unknown function (DUF997)	0	0			36	PF00579	tRNA-synt_1b	tRNA synthetases class I (W and Y)	2
137	PF01126	Heme_oxygenase	Heme oxygenase	1	0.00729927			36	PF07536	HWE_HK	HWE histidine kinase	2
58	PF12631	MnmE_helical	MnmE helical domain	1	0.0172414			34	PF01928	CYTH	CYTH domain	2
57	PF10396	TrmE_N	GTP-binding protein TrmE N-terminus	1	0.0175439			33	PF01695	IstB_IS21	IstB-like ATP binding protein	2
56	PF06912	DUF1275	Protein of unknown function (DUF1275)	1	0.0178571			32	PF01078	Mg_chelatase	Magnesium chelatase, subunit ChlI	0
503	PF01298	TbpB_B_D	C-lobe and N-lobe beta barrels of Tf-binding protein B	9	0.0178926			32	PF00308	Bac_DnaA	Bacterial dnaA protein	1
51	PF03845	Spore_permease	Spore germination protein	1	0.0196078			31	PF00468	Ribosomal_L34	Ribosomal protein L34	0
39	PF02592	Vut_1	Putative vitamin uptake transporter	1	0.025641			31	PF00825	Ribonuclease_P	Ribonuclease P	0
32	PF00308	Bac_DnaA	Bacterial dnaA protein	1	0.03125			31	PF00793	DAHP_synth_1	DAHP synthetase I family	2
29	PF00012	HSP70	Hsp70 protein	1	0.0344828			31	PF02541	Ppx-GppA	Ppx/GppA phosphatase family	2
56	PF07819	PGAP1	PGAP1-like protein	2	0.0357143			31	PF06723	MreB_Mbl	MreB/Mbl protein	2
26	PF00830	Ribosomal_L28	Ribosomal L28 family	1	0.0384615			31	PF02472	ExbD	Biopolymer transport protein ExbD/TolR	3
135	PF13103	TonB_2	TonB C terminal	7	0.0518519			30	PF01252	Peptidase_A8	Signal peptidase (SPase) II	0
229	PF03544	TonB_C	Gram-negative bacterial TonB protein C-terminal	12	0.0524017			30	PF08299	Bac_DnaA_C	Bacterial dnaA protein helix-turn-helix	0
36	PF00579	tRNA-synt_1b	tRNA synthetases class I (W and Y)	2	0.0555556			30	PF11638	DnaA_N	DnaA N-terminal domain	0
36	PF07536	HWE_HK	HWE histidine kinase	2	0.0555556			30	PF00186	DHFR_1	Dihydrofolate reductase	2
34	PF01928	CYTH	CYTH domain	2	0.0588235			29	PF00012	HSP70	Hsp70 protein	1
33	PF01695	IstB_IS21	IstB-like ATP binding protein	2	0.0606061			28	PF10670	DUF4198	Domain of unknown function (DUF4198)	0
31	PF00793	DAHP_synth_1	DAHP synthetase I family	2	0.0645161			28	PF03222	Trp_Tyr_perm	Tryptophan/tyrosine permease family	2
31	PF02541	Ppx-GppA	Ppx/GppA phosphatase family	2	0.0645161			28	PF13247	Fer4_11	4Fe-4S dicluster domain	2
31	PF06723	MreB_Mbl	MreB/Mbl protein	2	0.0645161			27	PF02574	S-methyl_trans	Homocysteine S-methyltransferase	2
30	PF00186	DHFR_1	Dihydrofolate reductase	2	0.0666667			26	PF00471	Ribosomal_L33	Ribosomal protein L33	0
28	PF03222	Trp_Tyr_perm	Tryptophan/tyrosine permease family	2	0.0714286			26	PF07239	OpcA	Outer membrane protein OpcA	0
28	PF13247	Fer4_11	4Fe-4S dicluster domain	2	0.0714286			26	PF00830	Ribosomal_L28	Ribosomal L28 family	1
27	PF02574	S-methyl_trans	Homocysteine S-methyltransferase	2	0.0740741			25	PF03212	Pertactin	Pertactin	0
31	PF02472	ExbD	Biopolymer transport protein ExbD/TolR	3	0.0967742			25	PF06196	DUF997	Protein of unknown function (DUF997)	0
38	PF00425	Chorismate_bind	chorismate binding enzyme	4	0.105263
37	PF03653	UPF0093	Uncharacterised protein family (UPF0093)	4	0.108108
36	PF01063	Aminotran_4	Amino-transferase class IV	4	0.111111
34	PF00474	SSF	Sodium:solute symporter family	4	0.117647
81	PF06779	MFS_4	Uncharacterised MFS-type transporter YbfB	10	0.123457
32	PF00679	EFG_C	Elongation factor G C-terminus	4	0.125
46	PF03573	OprD	outer membrane porin, OprD family	6	0.130435
36	PF04879	Molybdop_Fe4S4	Molybdopterin oxidoreductase Fe4S4 domain	5	0.138889
68	PF02421	FeoB_N	Ferrous iron transport protein B	10	0.147059
34	PF01618	MotA_ExbB	MotA/TolQ/ExbB proton channel family	5	0.147059
53	PF03144	GTP_EFTU_D2	Elongation factor Tu domain 2	8	0.150943
543	PF07715	Plug	TonB-dependent Receptor Plug Domain	91	0.167587
29	PF01797	Y1_Tnp	Transposase IS200 like	5	0.172414
40	PF00085	Thioredoxin	Thioredoxin	7	0.175
74	PF03797	Autotransporter	Autotransporter beta-domain	13	0.175676
62	PF00701	DHDPS	Dihydrodipicolinate synthetase family	11	0.177419
536	PF00593	TonB_dep_Rec	TonB dependent receptor	96	0.179104
33	PF06325	PrmA	Ribosomal protein L11 methyltransferase (PrmA)	6	0.181818
37	PF00857	Isochorismatase	Isochorismatase family	7	0.189189
77	PF01381	HTH_3	Helix-turn-helix	15	0.194805
40	PF13237	Fer4_10	4Fe-4S dicluster domain	8	0.2
59	PF12844	HTH_19	Helix-turn-helix domain	12	0.20339
56	PF00009	GTP_EFTU	Elongation factor Tu GTP binding domain	13	0.232143
201	PF04773	FecR	FecR protein	48	0.238806
33	PF13242	Hydrolase_like	HAD-hyrolase-like	8	0.242424
41	PF10431	ClpB_D2-small	C-terminal, D2-small domain, of ClpB protein	10	0.243902
44	PF13187	Fer4_9	4Fe-4S dicluster domain	11	0.25
36	PF00884	Sulfatase	Sulfatase	9	0.25
32	PF00156	Pribosyltran	Phosphoribosyl transferase domain	8	0.25
35	PF01568	Molydop_binding	Molydopterin dinucleotide binding domain	9	0.257143
27	PF00226	DnaJ	DnaJ domain	7	0.259259
44	PF00384	Molybdopterin	Molybdopterin oxidoreductase	12	0.272727
41	PF01551	Peptidase_M23	Peptidase family M23	12	0.292683
39	PF14489	QueF	QueF-like protein	12	0.307692
26	PF00665	rve	Integrase core domain	8	0.307692
38	PF17871	AAA_lid_9	AAA lid domain	12	0.315789
31	PF03193	RsgA_GTPase	RsgA GTPase	10	0.322581
49	PF01041	DegT_DnrJ_EryC1	DegT/DnrJ/EryC1/StrS aminotransferase family	16	0.326531
154	PF00083	Sugar_tr	Sugar (and other) transporter	54	0.350649
48	PF05175	MTS	Methyltransferase small domain	17	0.354167
131	PF16220	DUF4880	Domain of unknown function (DUF4880)	47	0.358779
133	PF07660	STN	Secretin and TonB N terminus short domain	48	0.360902
35	PF01207	Dus	Dihydrouridine synthase (Dus)	13	0.371429
40	PF01053	Cys_Met_Meta_PP	Cys/Met metabolism PLP-dependent enzyme	15	0.375
138	PF07638	Sigma70_ECF	ECF sigma factor	52	0.376812
73	PF01926	MMR_HSR1	50S ribosome-binding GTPase	28	0.383562
41	PF07724	AAA_2	AAA domain (Cdc48 subfamily)	16	0.390244
28	PF14905	OMP_b-brl_3	Outer membrane protein beta-barrel family	11	0.392857
35	PF04055	Radical_SAM	Radical SAM superfamily	14	0.4
25	PF00724	Oxidored_FMN	NADH:flavin oxidoreductase / NADH oxidase family	10	0.4
34	PF13419	HAD_2	Haloacid dehalogenase-like hydrolase	14	0.411765
38	PF12838	Fer4_7	4Fe-4S dicluster domain	16	0.421053
32	PF13476	AAA_23	AAA domain	14	0.4375
175	PF04542	Sigma70_r2	Sigma-70 region 2	77	0.44
56	PF13520	AA_permease_2	Amino acid permease	25	0.446429
31	PF13505	OMP_b-brl	Outer membrane protein beta-barrel domain	14	0.451613
93	PF00892	EamA	EamA-like transporter family	44	0.473118
166	PF04545	Sigma70_r4	Sigma-70, region 4	81	0.487952
53	PF00324	AA_permease	Amino acid permease	26	0.490566
206	PF08281	Sigma70_r4_2	Sigma-70, region 4	102	0.495146
26	PF02954	HTH_8	Bacterial regulatory protein, Fis family	13	0.5
76	PF13847	Methyltransf_31	Methyltransferase domain	39	0.513158
37	PF03358	FMN_red	NADPH-dependent FMN reductase	19	0.513514
36	PF01609	DDE_Tnp_1	Transposase DDE domain	19	0.527778
139	PF13432	TPR_16	Tetratricopeptide repeat	76	0.546763
174	PF14559	TPR_19	Tetratricopeptide repeat	106	0.609195
49	PF00702	Hydrolase	haloacid dehalogenase-like hydrolase	30	0.612245
26	PF00578	AhpC-TSA	AhpC/TSA family	16	0.615385
32	PF00202	Aminotran_3	Aminotransferase class-III	21	0.65625
59	PF13426	PAS_9	PAS domain	39	0.661017
39	PF08242	Methyltransf_12	Methyltransferase domain	26	0.666667
27	PF00639	Rotamase	PPIC-type PPIASE domain	18	0.666667
27	PF13145	Rotamase_2	PPIC-type PPIASE domain	18	0.666667
27	PF13616	Rotamase_3	PPIC-type PPIASE domain	18	0.666667
25	PF00266	Aminotran_5	Aminotransferase class-V	17	0.68
79	PF13649	Methyltransf_25	Methyltransferase domain	55	0.696203
48	PF00171	Aldedh	Aldehyde dehydrogenase family	34	0.708333
27	PF13624	SurA_N_3	SurA N-terminal domain	20	0.740741
31	PF02525	Flavodoxin_2	Flavodoxin-like fold	23	0.741935
36	PF13489	Methyltransf_23	Methyltransferase domain	27	0.75
70	PF13384	HTH_23	Homeodomain-like domain	54	0.771429
58	PF13560	HTH_31	Helix-turn-helix domain	46	0.793103
28	PF01965	DJ-1_PfpI	DJ-1/PfpI family	23	0.821429
40	PF00989	PAS	PAS fold	34	0.85
76	PF00155	Aminotran_1_2	Aminotransferase class I and II	69	0.907895
28	PF00270	DEAD	DEAD/DEAH box helicase	26	0.928571
47	PF08448	PAS_4	PAS fold	45	0.957447
231	PF07690	MFS_1	Major Facilitator Superfamily	223	0.965368
30	PF13193	AMP-binding_C	AMP-binding enzyme C-terminal domain	30	1
78	PF00004	AAA	ATPase family associated with various cellular activities (AAA)	79	1.01282
36	PF08241	Methyltransf_11	Methyltransferase domain	39	1.08333
36	PF07728	AAA_5	AAA domain (dynein-related subfamily)	40	1.11111
37	PF02604	PhdYeFM_antitox	Antitoxin Phd_YefM, type II toxin-antitoxin system	42	1.13514
58	PF12833	HTH_18	Helix-turn-helix domain	66	1.13793
31	PF00501	AMP-binding	AMP-binding enzyme	38	1.22581
52	PF00165	HTH_AraC	Bacterial regulatory helix-turn-helix proteins, AraC family	64	1.23077
80	PF12697	Abhydrolase_6	Alpha/beta hydrolase family	101	1.2625
32	PF00890	FAD_binding_2	FAD binding domain	43	1.34375
150	PF00126	HTH_1	Bacterial regulatory helix-turn-helix protein, lysR family	205	1.36667
149	PF03466	LysR_substrate	LysR substrate binding domain	207	1.38926
53	PF13673	Acetyltransf_10	Acetyltransferase (GNAT) domain	76	1.43396
53	PF13508	Acetyltransf_7	Acetyltransferase (GNAT) domain	78	1.4717
32	PF00990	GGDEF	Diguanylate cyclase, GGDEF domain	48	1.5
58	PF00583	Acetyltransf_1	Acetyltransferase (GNAT) family	92	1.58621
51	PF13561	adh_short_C2	Enoyl-(Acyl carrier protein) reductase	83	1.62745
51	PF00106	adh_short	short chain dehydrogenase	84	1.64706
32	PF00149	Metallophos	Calcineurin-like phosphoesterase	55	1.71875
89	PF13304	AAA_21	AAA domain, putative AbiEii toxin, Type IV TA system	172	1.93258
135	PF00005	ABC_tran	ABC transporter	265	1.96296
36	PF08659	KR	KR domain	80	2.22222
69	PF00072	Response_reg	Response regulator receiver domain	158	2.28986
94	PF02463	SMC_N	RecF/RecN/SMC N terminal domain	221	2.35106
25	PF13428	TPR_14	Tetratricopeptide repeat	61	2.44
45	PF00528	BPD_transp_1	Binding-protein-dependent transport system inner membrane component	110	2.44444
49	PF07992	Pyr_redox_2	Pyridine nucleotide-disulphide oxidoreductase	126	2.57143
29	PF01464	SLT	Transglycosylase SLT domain	81	2.7931
28	PF07719	TPR_2	Tetratricopeptide repeat	94	3.35714
61	PF00364	Biotin_lipoyl	Biotin-requiring enzyme	262	4.29508
42	PF00529	HlyD	HlyD membrane-fusion protein of T1SS	479	11.4048
53	PF13533	Biotin_lipoyl_2	Biotin-lipoyl like	629	11.8679
48	PF13437	HlyD_3	HlyD family secretion protein	636	13.25
46	PF16576	HlyD_D23	Barrel-sandwich domain of CusB or HlyD membrane-fusion	636	13.8261

## Sheet: Cluster1SigGenes
FDR Threshold	Query	Genus/Species	Nucleotide_acc	Protein_acc	start	end	dir	PfamID1	Name1	Description1	E-value1	PfamID2	Name2	Description2	E-value2	PfamID3	Name3	Description3	E-value3	PfamID22	Name23	Description24	E-value25	PfamID36	Name37	Description38	E-value39
0.05	PJM69473.1	Achromobacter ruhlandii	PHIH01000008.1	PJM69480.1	131530	133162	+	PF00005	ABC_tran	ABC transporter	1.9e-58	PF13304	AAA_21	AAA domain, putative AbiEii toxin, Type IV TA system	6.9e-13	PF08352	oligo_HPY	Oligopeptide/dipeptide transporter, C-terminal region	2.4e-11	PF01078	Mg_chelatase	Magnesium chelatase, subunit ChlI	6.2e-07	PF02463	SMC_N	RecF/RecN/SMC N terminal domain	9.4e-07
0.05	OFM99346.1	Neisseria sp. HMSC055F11	KV798101.1	OFM99330.1	63272	61667	-	PF00005	ABC_tran	ABC transporter	7.5e-63	PF02463	SMC_N	RecF/RecN/SMC N terminal domain	8.8e-17	PF13304	AAA_21	AAA domain, putative AbiEii toxin, Type IV TA system	4.7e-16	PF08352	oligo_HPY	Oligopeptide/dipeptide transporter, C-terminal region	5e-13	PF01078	Mg_chelatase	Magnesium chelatase, subunit ChlI	1.5e-09
0.05	OFR04164.1	Neisseria sp. HMSC055H02	KV812096.1	OFR04206.1	81352	80035	-	PF00005	ABC_tran	ABC transporter	2.2e-54	PF02463	SMC_N	RecF/RecN/SMC N terminal domain	5e-12	PF13401	AAA_22	AAA domain	1.2e-09	PF13555	AAA_29	P-loop containing region of AAA domain	2.6e-09	PF01078	Mg_chelatase	Magnesium chelatase, subunit ChlI	8.6e-09
0.05	ABR73198.1	Marinomonas sp. MWYL1	CP000749.1	ABR73202.1	4885092	4884009	-	PF00005	ABC_tran	ABC transporter	1.3e-33	PF08402	TOBE_2	TOBE domain	2.8e-08	PF13304	AAA_21	AAA domain, putative AbiEii toxin, Type IV TA system	8.3e-08	PF02463	SMC_N	RecF/RecN/SMC N terminal domain	2.4e-05	PF01078	Mg_chelatase	Magnesium chelatase, subunit ChlI	0.00048
0.05	OFN28749.1	Neisseria sp. HMSC077D05	KV796931.1	OFN28741.1	18032	19964	+	PF00012	HSP70	Hsp70 protein	5.2e-261	PF06723	MreB_Mbl	MreB/Mbl protein	1.6e-12	PF14450	FtsA	Cell division protein FtsA	0.00015
0.05	OFO28027.1	Neisseria sp. HMSC056A03	KV821638.1	OFO28033.1	51848	53777	+	PF00012	HSP70	Hsp70 protein	2.1e-262	PF06723	MreB_Mbl	MreB/Mbl protein	5e-13
0.05	OFR68882.1	Neisseria sp. HMSC069H12	KV810244.1	OFR68889.1	14518	16450	+	PF00012	HSP70	Hsp70 protein	5.6e-262	PF06723	MreB_Mbl	MreB/Mbl protein	3.3e-13
0.05	OFR83102.1	Neisseria sp. HMSC073G10	KV809536.1	OFR83109.1	55234	57166	+	PF00012	HSP70	Hsp70 protein	6.5e-261	PF06723	MreB_Mbl	MreB/Mbl protein	4.9e-13	PF14450	FtsA	Cell division protein FtsA	8.8e-05
0.05	OHP61223.1	Neisseria sp. HMSC061H08	KV830556.1	OHP61230.1	51901	53830	+	PF00012	HSP70	Hsp70 protein	4.7e-262	PF06723	MreB_Mbl	MreB/Mbl protein	1.1e-13	PF14450	FtsA	Cell division protein FtsA	0.00013
0.05	OHQ10048.1	Neisseria sp. HMSC064D07	KV831639.1	OHQ10041.1	11876	9944	-	PF00012	HSP70	Hsp70 protein	5e-262	PF06723	MreB_Mbl	MreB/Mbl protein	8.2e-13	PF14450	FtsA	Cell division protein FtsA	0.00041
0.05	PJG85765.1	Conservatibacter flavescens	PHHA01000006.1	PJG85768.1	42644	40787	-	PF00012	HSP70	Hsp70 protein	3.3e-192	PF06723	MreB_Mbl	MreB/Mbl protein	1.4e-14
0.05	PRM82122.1	Haemophilus influenzae	NDWW01000058.1	PRM82120.1	68252	66344	-	PF00012	HSP70	Hsp70 protein	3.5e-256	PF06723	MreB_Mbl	MreB/Mbl protein	4.2e-14	PF02782	FGGY_C	FGGY family of carbohydrate kinases, C-terminal domain	1.2e-05
0.05	RFB05370.1	Parvularcula sp. SM1705	QUQO01000001.1	RFB05368.1	1856132	1854206	-	PF00012	HSP70	Hsp70 protein	1.6e-278	PF06723	MreB_Mbl	MreB/Mbl protein	3.7e-19	PF14450	FtsA	Cell division protein FtsA	1.6e-05	PF08312	cwf21	cwf21 domain	0.00057
0.05	SEM42258.1	Pasteurella skyensis	FOBN01000017.1	SEM42391.1	22659	20805	-	PF00012	HSP70	Hsp70 protein	2.1e-192	PF06723	MreB_Mbl	MreB/Mbl protein	1.2e-15
0.05	SPY10485.1	Neisseria meningitidis	UATE01000005.1	SPY10478.1	452095	450166	-	PF00012	HSP70	Hsp70 protein	6.2e-261	PF06723	MreB_Mbl	MreB/Mbl protein	1.1e-13	PF14450	FtsA	Cell division protein FtsA	6.1e-05
0.05	SUB59843.1	Phocoenobacter uteri	UGTA01000001.1	SUB59841.1	1999624	1997713	-	PF00012	HSP70	Hsp70 protein	7e-264	PF06723	MreB_Mbl	MreB/Mbl protein	4e-14
0.05	SUD85647.1	Pseudomonas stutzeri	UGVA01000007.1	SUD85654.1	3252600	3250686	-	PF00012	HSP70	Hsp70 protein	2.5e-261	PF06723	MreB_Mbl	MreB/Mbl protein	1.2e-13	PF02782	FGGY_C	FGGY family of carbohydrate kinases, C-terminal domain	5.6e-05	PF01968	Hydantoinase_A	Hydantoinase/oxoprolinase	0.00096
0.05	SUT90776.1	Actinobacillus lignieresii	UFRN01000002.1	SUT90764.1	395204	397058	+	PF00012	HSP70	Hsp70 protein	3.5e-194	PF06723	MreB_Mbl	MreB/Mbl protein	7.4e-15
0.05	SUU63943.1	Actinobacillus pleuropneumoniae	UIFY01000002.1	SUU63959.1	1764011	1762157	-	PF00012	HSP70	Hsp70 protein	2.6e-193	PF06723	MreB_Mbl	MreB/Mbl protein	1.5e-14
0.05	ABN74017.1	Actinobacillus pleuropneumoniae serovar 5b str. L20	CP000569.1	ABN74021.1	1069039	1067185	-	PF00012	HSP70	Hsp70 protein	2.5e-192	PF06723	MreB_Mbl	MreB/Mbl protein	1.8e-14
0.05	ABY69490.1	Actinobacillus pleuropneumoniae serovar 3 str. JL03	CP000687.1	ABY69493.1	1033271	1031417	-	PF00012	HSP70	Hsp70 protein	2.5e-192	PF06723	MreB_Mbl	MreB/Mbl protein	1.8e-14
0.05	ACE61632.1	Actinobacillus pleuropneumoniae serovar 7 str. AP76	CP001091.1	ACE61635.1	1101149	1099295	-	PF00012	HSP70	Hsp70 protein	1.6e-194	PF06723	MreB_Mbl	MreB/Mbl protein	8.9e-15
0.05	ADM08909.1	Parvularcula bermudensis HTCC2503	CP002156.1	ADM08907.1	761273	759350	-	PF00012	HSP70	Hsp70 protein	1.6e-279	PF06723	MreB_Mbl	MreB/Mbl protein	1.2e-16	PF14450	FtsA	Cell division protein FtsA	0.00082
0.05	AFU18546.1	Actinobacillus suis H91-0380	CP003875.1	AFU18543.1	441978	443832	+	PF00012	HSP70	Hsp70 protein	3.5e-194	PF06723	MreB_Mbl	MreB/Mbl protein	7.4e-15
0.05	AWI51677.1	Actinobacillus porcitonsillarum	CP029206.1	AWI51681.1	1945174	1943317	-	PF00012	HSP70	Hsp70 protein	8.1e-194	PF06723	MreB_Mbl	MreB/Mbl protein	2.3e-14
0.05	OKP08106.1	Xenorhabdus thuongxuanensis	MKGR01000004.1	OKP08098.1	48208	46696	-	PF00308	Bac_DnaA	Bacterial dnaA protein	1e-99	PF08299	Bac_DnaA_C	Bacterial dnaA protein helix-turn-helix	4.5e-33	PF11638	DnaA_N	DnaA N-terminal domain	2.4e-20	PF01695	IstB_IS21	IstB-like ATP binding protein	2.4e-11	PF00004	AAA	ATPase family associated with various cellular activities (AAA)	5.7e-07
0.05	OKQ04396.1	Haemophilus influenzae	MQMI01000002.1	OKQ04398.1	48598	49963	+	PF00308	Bac_DnaA	Bacterial dnaA protein	3.2e-101	PF08299	Bac_DnaA_C	Bacterial dnaA protein helix-turn-helix	7.8e-30	PF11638	DnaA_N	DnaA N-terminal domain	1.7e-17	PF01695	IstB_IS21	IstB-like ATP binding protein	1e-13	PF00004	AAA	ATPase family associated with various cellular activities (AAA)	3.1e-05
0.05	OTA15336.1	Xenorhabdus vietnamensis	MUBJ01000016.1	OTA15328.1	22341	20880	-	PF00308	Bac_DnaA	Bacterial dnaA protein	1.2e-99	PF08299	Bac_DnaA_C	Bacterial dnaA protein helix-turn-helix	6.9e-33	PF11638	DnaA_N	DnaA N-terminal domain	2.7e-20	PF01695	IstB_IS21	IstB-like ATP binding protein	2.3e-11	PF00004	AAA	ATPase family associated with various cellular activities (AAA)	2.1e-07
0.05	PHM23337.1	Xenorhabdus ehlersii	NIBT01000015.1	PHM23329.1	36270	34758	-	PF00308	Bac_DnaA	Bacterial dnaA protein	1e-99	PF08299	Bac_DnaA_C	Bacterial dnaA protein helix-turn-helix	4.5e-33	PF11638	DnaA_N	DnaA N-terminal domain	2.4e-20	PF01695	IstB_IS21	IstB-like ATP binding protein	2.4e-11	PF00004	AAA	ATPase family associated with various cellular activities (AAA)	5.7e-07
0.05	PHM58671.1	Xenorhabdus sp. KK7.4	NJAH01000005.1	PHM58679.1	135451	136912	+	PF00308	Bac_DnaA	Bacterial dnaA protein	9.6e-100	PF08299	Bac_DnaA_C	Bacterial dnaA protein helix-turn-helix	4.1e-33	PF11638	DnaA_N	DnaA N-terminal domain	2.3e-20	PF01695	IstB_IS21	IstB-like ATP binding protein	2.3e-11	PF00004	AAA	ATPase family associated with various cellular activities (AAA)	5.2e-07
0.05	PHM66155.1	Xenorhabdus stockiae	NJAJ01000010.1	PHM66147.1	56505	55044	-	PF00308	Bac_DnaA	Bacterial dnaA protein	9.6e-100	PF08299	Bac_DnaA_C	Bacterial dnaA protein helix-turn-helix	4.2e-33	PF11638	DnaA_N	DnaA N-terminal domain	2.3e-20	PF01695	IstB_IS21	IstB-like ATP binding protein	2.3e-11	PF00004	AAA	ATPase family associated with various cellular activities (AAA)	5.2e-07
0.05	PHM69927.1	Xenorhabdus sp. KJ12.1	NJCW01000013.1	PHM69935.1	66192	67653	+	PF00308	Bac_DnaA	Bacterial dnaA protein	9.6e-100	PF08299	Bac_DnaA_C	Bacterial dnaA protein helix-turn-helix	4.2e-33	PF11638	DnaA_N	DnaA N-terminal domain	2.3e-20	PF01695	IstB_IS21	IstB-like ATP binding protein	2.3e-11	PF00004	AAA	ATPase family associated with various cellular activities (AAA)	5.2e-07
0.05	PRJ32486.1	Haemophilus influenzae	NEBH01000014.1	PRJ32489.1	33704	35069	+	PF00308	Bac_DnaA	Bacterial dnaA protein	3.4e-101	PF08299	Bac_DnaA_C	Bacterial dnaA protein helix-turn-helix	2.1e-29	PF11638	DnaA_N	DnaA N-terminal domain	3.2e-17	PF01695	IstB_IS21	IstB-like ATP binding protein	1e-13	PF00004	AAA	ATPase family associated with various cellular activities (AAA)	3.3e-05
0.05	PRJ58640.1	Haemophilus influenzae	NEBY01000299.1	PRJ58643.1	6536	7901	+	PF00308	Bac_DnaA	Bacterial dnaA protein	2.6e-101	PF08299	Bac_DnaA_C	Bacterial dnaA protein helix-turn-helix	2.1e-29	PF11638	DnaA_N	DnaA N-terminal domain	1.7e-17	PF01695	IstB_IS21	IstB-like ATP binding protein	8e-14	PF00004	AAA	ATPase family associated with various cellular activities (AAA)	2.1e-05
0.05	PRK55193.1	Haemophilus influenzae	MZHQ01000081.1	PRK55190.1	14529	13164	-	PF00308	Bac_DnaA	Bacterial dnaA protein	5e-101	PF08299	Bac_DnaA_C	Bacterial dnaA protein helix-turn-helix	2.1e-29	PF11638	DnaA_N	DnaA N-terminal domain	5.3e-17	PF01695	IstB_IS21	IstB-like ATP binding protein	9.5e-14	PF00004	AAA	ATPase family associated with various cellular activities (AAA)	2.3e-05
0.05	PRK67083.1	Haemophilus influenzae	MZHU01000009.1	PRK67080.1	14560	13195	-	PF00308	Bac_DnaA	Bacterial dnaA protein	5.3e-101	PF08299	Bac_DnaA_C	Bacterial dnaA protein helix-turn-helix	1.8e-29	PF11638	DnaA_N	DnaA N-terminal domain	5.4e-17	PF01695	IstB_IS21	IstB-like ATP binding protein	9.2e-14	PF00004	AAA	ATPase family associated with various cellular activities (AAA)	3.3e-05
0.05	PRL50881.1	Haemophilus influenzae	MZJQ01000011.1	PRL50878.1	294446	293081	-	PF00308	Bac_DnaA	Bacterial dnaA protein	8.1e-101	PF08299	Bac_DnaA_C	Bacterial dnaA protein helix-turn-helix	2.1e-29	PF11638	DnaA_N	DnaA N-terminal domain	1.7e-17	PF01695	IstB_IS21	IstB-like ATP binding protein	1.1e-13	PF00004	AAA	ATPase family associated with various cellular activities (AAA)	2e-05
0.05	RFN63657.1	Haemophilus influenzae	QVJI01000006.1	RFN63654.1	79543	78178	-	PF00308	Bac_DnaA	Bacterial dnaA protein	6.2e-101	PF08299	Bac_DnaA_C	Bacterial dnaA protein helix-turn-helix	2.1e-29	PF11638	DnaA_N	DnaA N-terminal domain	1.7e-17	PF01695	IstB_IS21	IstB-like ATP binding protein	1.4e-13	PF00004	AAA	ATPase family associated with various cellular activities (AAA)	3.4e-05
0.05	RFN67421.1	Haemophilus influenzae	QVIT01000001.1	RFN67424.1	265854	267219	+	PF00308	Bac_DnaA	Bacterial dnaA protein	6.6e-101	PF08299	Bac_DnaA_C	Bacterial dnaA protein helix-turn-helix	2.2e-29	PF11638	DnaA_N	DnaA N-terminal domain	5.3e-17	PF01695	IstB_IS21	IstB-like ATP binding protein	1.2e-13	PF00004	AAA	ATPase family associated with various cellular activities (AAA)	3.6e-05
0.05	RFN97447.1	Haemophilus influenzae	QVIZ01000001.1	RFN97444.1	41989	40624	-	PF00308	Bac_DnaA	Bacterial dnaA protein	4e-101	PF08299	Bac_DnaA_C	Bacterial dnaA protein helix-turn-helix	1.8e-29	PF11638	DnaA_N	DnaA N-terminal domain	1.7e-17	PF01695	IstB_IS21	IstB-like ATP binding protein	8.1e-14	PF00004	AAA	ATPase family associated with various cellular activities (AAA)	2.1e-05
0.05	RFO36521.1	Haemophilus influenzae	QVJU01000001.1	RFO36524.1	307964	309329	+	PF00308	Bac_DnaA	Bacterial dnaA protein	5e-101	PF08299	Bac_DnaA_C	Bacterial dnaA protein helix-turn-helix	1.8e-29	PF11638	DnaA_N	DnaA N-terminal domain	1.7e-17	PF01695	IstB_IS21	IstB-like ATP binding protein	1.1e-13	PF00004	AAA	ATPase family associated with various cellular activities (AAA)	3.1e-05
0.05	SFJ83678.1	Xenorhabdus mauleonii	FORG01000017.1	SFJ83452.1	58296	56907	-	PF00308	Bac_DnaA	Bacterial dnaA protein	8.5e-100	PF08299	Bac_DnaA_C	Bacterial dnaA protein helix-turn-helix	3.7e-33	PF11638	DnaA_N	DnaA N-terminal domain	2.1e-20	PF01695	IstB_IS21	IstB-like ATP binding protein	2e-11	PF00004	AAA	ATPase family associated with various cellular activities (AAA)	4.5e-07
0.05	SFN68744.1	Xenorhabdus japonica	FOVO01000015.1	SFN68903.1	34817	36206	+	PF00308	Bac_DnaA	Bacterial dnaA protein	5.4e-100	PF08299	Bac_DnaA_C	Bacterial dnaA protein helix-turn-helix	3.7e-33	PF11638	DnaA_N	DnaA N-terminal domain	2.1e-20	PF01695	IstB_IS21	IstB-like ATP binding protein	2.9e-11	PF00004	AAA	ATPase family associated with various cellular activities (AAA)	5.3e-07
0.05	SFU90257.1	Xenorhabdus koppenhoeferi	FPBJ01000042.1	SFU90368.1	17806	19267	+	PF00308	Bac_DnaA	Bacterial dnaA protein	9.6e-100	PF08299	Bac_DnaA_C	Bacterial dnaA protein helix-turn-helix	4.2e-33	PF11638	DnaA_N	DnaA N-terminal domain	1.3e-20	PF01695	IstB_IS21	IstB-like ATP binding protein	2.3e-11	PF00004	AAA	ATPase family associated with various cellular activities (AAA)	5.2e-07
0.05	SGD68604.1	Mycobacterium tuberculosis	FPPU01000024.1	SGD68463.1	47591	46193	-	PF00308	Bac_DnaA	Bacterial dnaA protein	8.9e-100	PF08299	Bac_DnaA_C	Bacterial dnaA protein helix-turn-helix	4.5e-33	PF11638	DnaA_N	DnaA N-terminal domain	1.7e-20	PF01695	IstB_IS21	IstB-like ATP binding protein	1.9e-11	PF00004	AAA	ATPase family associated with various cellular activities (AAA)	4.5e-07
0.05	AAC22659.1	Haemophilus influenzae Rd KW20	L42023.1	AAC22655.1	1057273	1055908	-	PF00308	Bac_DnaA	Bacterial dnaA protein	6.4e-101	PF08299	Bac_DnaA_C	Bacterial dnaA protein helix-turn-helix	2.1e-29	PF11638	DnaA_N	DnaA N-terminal domain	5.3e-17	PF01695	IstB_IS21	IstB-like ATP binding protein	1.2e-13	PF00004	AAA	ATPase family associated with various cellular activities (AAA)	3.6e-05
0.05	AAX88033.1	Haemophilus influenzae 86-028NP	CP000057.2	AAX88030.1	1114549	1113184	-	PF00308	Bac_DnaA	Bacterial dnaA protein	5.3e-101	PF08299	Bac_DnaA_C	Bacterial dnaA protein helix-turn-helix	2.2e-29	PF11638	DnaA_N	DnaA N-terminal domain	5.3e-17	PF01695	IstB_IS21	IstB-like ATP binding protein	9.5e-14	PF00004	AAA	ATPase family associated with various cellular activities (AAA)	2.4e-05
0.05	ABR00537.1	Haemophilus influenzae PittGG	CP000672.1	ABR00534.1	1585915	1584550	-	PF00308	Bac_DnaA	Bacterial dnaA protein	6.6e-101	PF08299	Bac_DnaA_C	Bacterial dnaA protein helix-turn-helix	2.2e-29	PF11638	DnaA_N	DnaA N-terminal domain	5.4e-17	PF01695	IstB_IS21	IstB-like ATP binding protein	1.4e-13	PF00004	AAA	ATPase family associated with various cellular activities (AAA)	3.6e-05
0.05	OKP08106.1	Xenorhabdus thuongxuanensis	MKGR01000004.1	OKP08099.1	48822	48963	+	PF00468	Ribosomal_L34	Ribosomal protein L34	1.8e-24
0.05	OKQ04396.1	Haemophilus influenzae	MQMI01000002.1	OKQ04395.1	41987	41852	-	PF00468	Ribosomal_L34	Ribosomal protein L34	5.4e-25
0.05	OTA15336.1	Xenorhabdus vietnamensis	MUBJ01000016.1	OTA15329.1	23028	23169	+	PF00468	Ribosomal_L34	Ribosomal protein L34	2.7e-24
0.05	PHM23337.1	Xenorhabdus ehlersii	NIBT01000015.1	PHM23330.1	36886	37027	+	PF00468	Ribosomal_L34	Ribosomal protein L34	1.8e-24
0.05	PHM57739.1	Xenorhabdus hominickii	NJAI01000001.1	PHM57747.1	804968	804827	-	PF00468	Ribosomal_L34	Ribosomal protein L34	1.2e-24
0.05	PHM58671.1	Xenorhabdus sp. KK7.4	NJAH01000005.1	PHM58678.1	134763	134622	-	PF00468	Ribosomal_L34	Ribosomal protein L34	7.3e-25
0.05	PHM66155.1	Xenorhabdus stockiae	NJAJ01000010.1	PHM66148.1	57193	57334	+	PF00468	Ribosomal_L34	Ribosomal protein L34	7.3e-25
0.05	PHM69927.1	Xenorhabdus sp. KJ12.1	NJCW01000013.1	PHM69934.1	65504	65363	-	PF00468	Ribosomal_L34	Ribosomal protein L34	7.3e-25
0.05	PRJ32486.1	Haemophilus influenzae	NEBH01000014.1	PRJ32485.1	27012	26877	-	PF00468	Ribosomal_L34	Ribosomal protein L34	5.4e-25
0.05	PRK55193.1	Haemophilus influenzae	MZHQ01000081.1	PRK55194.1	21218	21353	+	PF00468	Ribosomal_L34	Ribosomal protein L34	5.4e-25
0.05	PRK67083.1	Haemophilus influenzae	MZHU01000009.1	PRK67084.1	21188	21323	+	PF00468	Ribosomal_L34	Ribosomal protein L34	5.4e-25
0.05	PRL50881.1	Haemophilus influenzae	MZJQ01000011.1	PRL50882.1	301012	301147	+	PF00468	Ribosomal_L34	Ribosomal protein L34	5.4e-25
0.05	RFN63657.1	Haemophilus influenzae	QVJI01000006.1	RFN63658.1	86102	86237	+	PF00468	Ribosomal_L34	Ribosomal protein L34	5.4e-25
0.05	RFN67421.1	Haemophilus influenzae	QVIT01000001.1	RFN67420.1	259266	259131	-	PF00468	Ribosomal_L34	Ribosomal protein L34	5.4e-25
0.05	RFN97447.1	Haemophilus influenzae	QVIZ01000001.1	RFN97448.1	48557	48692	+	PF00468	Ribosomal_L34	Ribosomal protein L34	5.4e-25
0.05	RFO36521.1	Haemophilus influenzae	QVJU01000001.1	RFO36520.1	301317	301182	-	PF00468	Ribosomal_L34	Ribosomal protein L34	5.4e-25
0.05	SFJ83678.1	Xenorhabdus mauleonii	FORG01000017.1	SFJ83482.1	59029	59170	+	PF00468	Ribosomal_L34	Ribosomal protein L34	1.7e-24
0.05	SFN68744.1	Xenorhabdus japonica	FOVO01000015.1	SFN68881.1	34089	33948	-	PF00468	Ribosomal_L34	Ribosomal protein L34	1.8e-24
0.05	SFU90257.1	Xenorhabdus koppenhoeferi	FPBJ01000042.1	SFU90357.1	17152	17011	-	PF00468	Ribosomal_L34	Ribosomal protein L34	2.7e-24
0.05	SIP71480.1	Xenorhabdus innexi	LT699767.1	SIP71472.1	2591330	2591471	+	PF00468	Ribosomal_L34	Ribosomal protein L34	7.3e-25
0.05	SPX42368.1	Haemophilus influenzae	UASK01000006.1	SPX42369.1	302127	302238	+	PF00468	Ribosomal_L34	Ribosomal protein L34	6e-19
0.05	SPX87371.1	Morganella morganii	UASZ01000019.1	SPX87363.1	39119	39260	+	PF00468	Ribosomal_L34	Ribosomal protein L34	1.8e-24
0.05	SQG37291.1	Haemophilus influenzae	LS483392.1	SQG37290.1	2037418	2037283	-	PF00468	Ribosomal_L34	Ribosomal protein L34	5.4e-25
0.05	SQG88835.1	Haemophilus influenzae	LS483411.1	SQG88834.1	1827942	1827807	-	PF00468	Ribosomal_L34	Ribosomal protein L34	5.4e-25
0.05	SQH97938.1	Haemophilus haemolyticus	LS483458.1	SQH97937.1	1928172	1928037	-	PF00468	Ribosomal_L34	Ribosomal protein L34	5.4e-25
0.05	SQI78986.1	Haemophilus influenzae	LS483480.1	SQI78984.1	1883814	1883679	-	PF00468	Ribosomal_L34	Ribosomal protein L34	5.4e-25
0.05	SUC15994.1	Proteus vulgaris	UGTW01000001.1	SUC15985.1	1928028	1928172	+	PF00468	Ribosomal_L34	Ribosomal protein L34	2.2e-24
0.05	AAC22659.1	Haemophilus influenzae Rd KW20	L42023.1	AAC22660.1	1063831	1063966	+	PF00468	Ribosomal_L34	Ribosomal protein L34	5.4e-25
0.05	AAX88033.1	Haemophilus influenzae 86-028NP	CP000057.2	AAX88034.1	1121143	1121278	+	PF00468	Ribosomal_L34	Ribosomal protein L34	5.4e-25
0.05	ABR00537.1	Haemophilus influenzae PittGG	CP000672.1	ABR00538.1	1592534	1592669	+	PF00468	Ribosomal_L34	Ribosomal protein L34	5.4e-25
0.05	AGG29548.1	Morganella morganii subsp. morganii KT	CP004345.1	AGG29539.1	551983	552124	+	PF00468	Ribosomal_L34	Ribosomal protein L34	1.8e-24
0.05	PBJ89110.1	Neisseria meningitidis	NTLY01000001.1	PBJ89101.1	351349	351193	-	PF00471	Ribosomal_L33	Ribosomal protein L33	1.1e-18
0.05	SBO53032.1	Neisseria gonorrhoeae	LT591908.1	SBO52996.1	1645599	1645443	-	PF00471	Ribosomal_L33	Ribosomal protein L33	7e-18
0.05	SBO55023.1	Neisseria gonorrhoeae	LT591898.1	SBO54994.1	1642464	1642308	-	PF00471	Ribosomal_L33	Ribosomal protein L33	7e-18
0.05	SBO55120.1	Neisseria gonorrhoeae	LT591904.1	SBO55093.1	1651311	1651155	-	PF00471	Ribosomal_L33	Ribosomal protein L33	7e-18
0.05	SBO56082.1	Neisseria gonorrhoeae	LT591901.1	SBO56134.1	1877134	1877290	+	PF00471	Ribosomal_L33	Ribosomal protein L33	7e-18
0.05	SBO57003.1	Neisseria gonorrhoeae	LT591910.1	SBO56990.1	1644350	1644194	-	PF00471	Ribosomal_L33	Ribosomal protein L33	7e-18
0.05	SBO71142.1	Neisseria gonorrhoeae	LT592159.1	SBO71107.1	1709913	1709757	-	PF00471	Ribosomal_L33	Ribosomal protein L33	7e-18
0.05	SBO72691.1	Neisseria gonorrhoeae	LT592157.1	SBO72649.1	1648154	1647998	-	PF00471	Ribosomal_L33	Ribosomal protein L33	7e-18
0.05	SBO74541.1	Neisseria gonorrhoeae	LT592161.1	SBO74504.1	1705932	1705776	-	PF00471	Ribosomal_L33	Ribosomal protein L33	7e-18
0.05	SBO74571.1	Neisseria gonorrhoeae	LT592153.1	SBO74535.1	1704465	1704309	-	PF00471	Ribosomal_L33	Ribosomal protein L33	7e-18
0.05	SBO74581.1	Neisseria gonorrhoeae	LT592163.1	SBO74543.1	1700316	1700160	-	PF00471	Ribosomal_L33	Ribosomal protein L33	7e-18
0.05	SBO76461.1	Neisseria gonorrhoeae	LT592155.1	SBO76414.1	1647122	1646966	-	PF00471	Ribosomal_L33	Ribosomal protein L33	7e-18
0.05	SBO76550.1	Neisseria gonorrhoeae	LT592150.1	SBO76499.1	1699072	1698916	-	PF00471	Ribosomal_L33	Ribosomal protein L33	7e-18
0.05	SBQ22045.1	Neisseria gonorrhoeae	LT592146.1	SBQ22026.1	1648042	1647886	-	PF00471	Ribosomal_L33	Ribosomal protein L33	7e-18
0.05	SBQ22733.1	Neisseria gonorrhoeae	LT591897.1	SBQ22718.1	1762600	1762444	-	PF00471	Ribosomal_L33	Ribosomal protein L33	7e-18
0.05	SPY02015.1	Neisseria meningitidis	UATD01000002.1	SPY02026.1	286343	286499	+	PF00471	Ribosomal_L33	Ribosomal protein L33	1.1e-18
0.05	SUA15847.1	Neisseria lactamica	UGRN01000001.1	SUA15839.1	1550676	1550520	-	PF00471	Ribosomal_L33	Ribosomal protein L33	7e-18
0.05	SUA17780.1	Neisseria lactamica	UGRO01000002.1	SUA17772.1	1587781	1587625	-	PF00471	Ribosomal_L33	Ribosomal protein L33	7e-18
0.05	SUA19608.1	Neisseria meningitidis	UGRP01000001.1	SUA19600.1	1310971	1310815	-	PF00471	Ribosomal_L33	Ribosomal protein L33	1.1e-18
0.05	VEG61741.1	Neisseria gonorrhoeae	LR134358.1	VEG61758.1	2110509	2110665	+	PF00471	Ribosomal_L33	Ribosomal protein L33	7e-18
0.05	AAF40758.1	Neisseria meningitidis MC58	AE002098.2	AAF40767.1	332831	332987	+	PF00471	Ribosomal_L33	Ribosomal protein L33	1.1e-18
0.05	AAW90313.1	Neisseria gonorrhoeae FA 1090	AE004969.1	AAW90304.1	1633589	1633433	-	PF00471	Ribosomal_L33	Ribosomal protein L33	7e-18
0.05	ABX73970.1	Neisseria meningitidis 053442	CP000381.1	ABX73961.1	1866162	1866006	-	PF00471	Ribosomal_L33	Ribosomal protein L33	1.1e-18
0.05	ADO30844.1	Neisseria meningitidis alpha710	CP001561.1	ADO30853.1	335352	335508	+	PF00471	Ribosomal_L33	Ribosomal protein L33	1.1e-18
0.05	AJC63568.1	Neisseria meningitidis LNP21362	CP006869.1	AJC63576.1	1595818	1595974	+	PF00471	Ribosomal_L33	Ribosomal protein L33	1.1e-18
0.05	AKM92187.1	Neisseria meningitidis M0579	CP007668.1	AKM92179.1	755157	755001	-	PF00471	Ribosomal_L33	Ribosomal protein L33	1.1e-18
0.05	CAM09269.1	Neisseria meningitidis Z2491	AL157959.1	CAM09261.1	2111687	2111531	-	PF00471	Ribosomal_L33	Ribosomal protein L33	1.1e-18
0.05	CAM11024.1	Neisseria meningitidis FAM18	AM421808.1	CAM11016.1	1881161	1881005	-	PF00471	Ribosomal_L33	Ribosomal protein L33	1.1e-18
0.05	CBA07957.1	Neisseria meningitidis alpha14	AM889136.1	CBA07930.1	1852785	1852629	-	PF00471	Ribosomal_L33	Ribosomal protein L33	1.1e-18
0.05	ABI24899.1	Histophilus somni 129PT	CP000436.1	ABI24893.1	662137	661378	-	PF00561	Abhydrolase_1	alpha/beta hydrolase fold	8.6e-19	PF12697	Abhydrolase_6	Alpha/beta hydrolase family	1.3e-15	PF12146	Hydrolase_4	Serine aminopeptidase, S33	3.1e-11	PF00975	Thioesterase	Thioesterase domain	6.2e-08	PF05057	DUF676	Putative serine esterase (DUF676)	9.2e-06
0.05	OFR82366.1	Neisseria sp. HMSC073G10	KV809540.1	OFR82358.1	11308	13507	+	PF00593	TonB_dep_Rec	TonB dependent receptor	6.9e-54	PF07715	Plug	TonB-dependent Receptor Plug Domain	2.9e-22	PF14905	OMP_b-brl_3	Outer membrane protein beta-barrel family	1.8e-13	PF04575	DUF560	Protein of unknown function (DUF560)	0.00018
0.05	OHP62007.1	Neisseria sp. HMSC061H08	KV830545.1	OHP61979.1	15138	17337	+	PF00593	TonB_dep_Rec	TonB dependent receptor	1.7e-55	PF07715	Plug	TonB-dependent Receptor Plug Domain	3e-22	PF14905	OMP_b-brl_3	Outer membrane protein beta-barrel family	1.9e-14	PF04575	DUF560	Protein of unknown function (DUF560)	0.00019
0.05	SPX42368.1	Haemophilus influenzae	UASK01000006.1	SPX42370.1	302275	302842	+	PF00825	Ribonuclease_P	Ribonuclease P	1.5e-29	PF01809	YidD	Putative membrane protein insertion efficiency factor	1.1e-12
0.05	OKP08106.1	Xenorhabdus thuongxuanensis	MKGR01000004.1	OKP08100.1	49013	49340	+	PF00825	Ribonuclease_P	Ribonuclease P	3.6e-30
0.05	OKQ04396.1	Haemophilus influenzae	MQMI01000002.1	OKQ04394.1	41840	41480	-	PF00825	Ribonuclease_P	Ribonuclease P	6.6e-31
0.05	OTA15336.1	Xenorhabdus vietnamensis	MUBJ01000016.1	OTA15330.1	23220	23547	+	PF00825	Ribonuclease_P	Ribonuclease P	1.3e-30
0.05	PHM23337.1	Xenorhabdus ehlersii	NIBT01000015.1	PHM23331.1	37077	37404	+	PF00825	Ribonuclease_P	Ribonuclease P	3.6e-30
0.05	PHM57739.1	Xenorhabdus hominickii	NJAI01000001.1	PHM57746.1	804776	804449	-	PF00825	Ribonuclease_P	Ribonuclease P	7.5e-30
0.05	PHM58671.1	Xenorhabdus sp. KK7.4	NJAH01000005.1	PHM58677.1	134571	134244	-	PF00825	Ribonuclease_P	Ribonuclease P	2.2e-30
0.05	PHM66155.1	Xenorhabdus stockiae	NJAJ01000010.1	PHM66149.1	57385	57712	+	PF00825	Ribonuclease_P	Ribonuclease P	2.2e-30
0.05	PHM69927.1	Xenorhabdus sp. KJ12.1	NJCW01000013.1	PHM69933.1	65312	64985	-	PF00825	Ribonuclease_P	Ribonuclease P	2.2e-30
0.05	PRJ32486.1	Haemophilus influenzae	NEBH01000014.1	PRJ32484.1	26865	26505	-	PF00825	Ribonuclease_P	Ribonuclease P	6.6e-31
0.05	PRK55193.1	Haemophilus influenzae	MZHQ01000081.1	PRK55195.1	21365	21725	+	PF00825	Ribonuclease_P	Ribonuclease P	6.6e-31
0.05	PRK67083.1	Haemophilus influenzae	MZHU01000009.1	PRK67085.1	21335	21695	+	PF00825	Ribonuclease_P	Ribonuclease P	5.5e-31
0.05	PRL50881.1	Haemophilus influenzae	MZJQ01000011.1	PRL50883.1	301159	301519	+	PF00825	Ribonuclease_P	Ribonuclease P	6.6e-31
0.05	RFN63657.1	Haemophilus influenzae	QVJI01000006.1	RFN63659.1	86249	86609	+	PF00825	Ribonuclease_P	Ribonuclease P	6.6e-31
0.05	RFN67421.1	Haemophilus influenzae	QVIT01000001.1	RFN67419.1	259119	258759	-	PF00825	Ribonuclease_P	Ribonuclease P	6.6e-31
0.05	RFN97447.1	Haemophilus influenzae	QVIZ01000001.1	RFN97449.1	48704	49064	+	PF00825	Ribonuclease_P	Ribonuclease P	6.6e-31
0.05	RFO36521.1	Haemophilus influenzae	QVJU01000001.1	RFO36519.1	301170	300810	-	PF00825	Ribonuclease_P	Ribonuclease P	5.5e-31
0.05	SFJ83678.1	Xenorhabdus mauleonii	FORG01000017.1	SFJ83514.1	59188	59548	+	PF00825	Ribonuclease_P	Ribonuclease P	1.5e-32
0.05	SFN68744.1	Xenorhabdus japonica	FOVO01000015.1	SFN68863.1	33897	33570	-	PF00825	Ribonuclease_P	Ribonuclease P	2.1e-30
0.05	SFU90257.1	Xenorhabdus koppenhoeferi	FPBJ01000042.1	SFU90346.1	16993	16633	-	PF00825	Ribonuclease_P	Ribonuclease P	2.9e-32
0.05	SIP71480.1	Xenorhabdus innexi	LT699767.1	SIP71473.1	2591489	2591849	+	PF00825	Ribonuclease_P	Ribonuclease P	7.1e-33
0.05	SPX87371.1	Morganella morganii	UASZ01000019.1	SPX87364.1	39311	39638	+	PF00825	Ribonuclease_P	Ribonuclease P	1.1e-29
0.05	SQG37291.1	Haemophilus influenzae	LS483392.1	SQG37289.1	2037271	2036911	-	PF00825	Ribonuclease_P	Ribonuclease P	6.6e-31
0.05	SQG88835.1	Haemophilus influenzae	LS483411.1	SQG88833.1	1827795	1827435	-	PF00825	Ribonuclease_P	Ribonuclease P	5.5e-31
0.05	SQH97938.1	Haemophilus haemolyticus	LS483458.1	SQH97936.1	1927992	1927665	-	PF00825	Ribonuclease_P	Ribonuclease P	4.8e-28
0.05	SQI78986.1	Haemophilus influenzae	LS483480.1	SQI78982.1	1883667	1883307	-	PF00825	Ribonuclease_P	Ribonuclease P	1.9e-30
0.05	SUC15994.1	Proteus vulgaris	UGTW01000001.1	SUC15986.1	1928222	1928549	+	PF00825	Ribonuclease_P	Ribonuclease P	1.8e-29
0.05	AAC22659.1	Haemophilus influenzae Rd KW20	L42023.1	AAC22661.1	1063985	1064345	+	PF00825	Ribonuclease_P	Ribonuclease P	6.6e-31
0.05	AAX88033.1	Haemophilus influenzae 86-028NP	CP000057.2	AAX88035.1	1121290	1121650	+	PF00825	Ribonuclease_P	Ribonuclease P	1.1e-30
0.05	ABR00537.1	Haemophilus influenzae PittGG	CP000672.1	ABR00539.1	1592681	1593041	+	PF00825	Ribonuclease_P	Ribonuclease P	1.1e-30
0.05	AGG29548.1	Morganella morganii subsp. morganii KT	CP004345.1	AGG29540.1	552172	552499	+	PF00825	Ribonuclease_P	Ribonuclease P	1.1e-29
0.05	PBJ89110.1	Neisseria meningitidis	NTLY01000001.1	PBJ89102.1	351614	351380	-	PF00830	Ribosomal_L28	Ribosomal L28 family	7.7e-29
0.05	SBO53032.1	Neisseria gonorrhoeae	LT591908.1	SBO53003.1	1645864	1645630	-	PF00830	Ribosomal_L28	Ribosomal L28 family	7.7e-29
0.05	SBO55023.1	Neisseria gonorrhoeae	LT591898.1	SBO54996.1	1642729	1642495	-	PF00830	Ribosomal_L28	Ribosomal L28 family	7.7e-29
0.05	SBO55120.1	Neisseria gonorrhoeae	LT591904.1	SBO55098.1	1651576	1651342	-	PF00830	Ribosomal_L28	Ribosomal L28 family	7.7e-29
0.05	SBO56082.1	Neisseria gonorrhoeae	LT591901.1	SBO56126.1	1876869	1877103	+	PF00830	Ribosomal_L28	Ribosomal L28 family	7.7e-29
0.05	SBO57003.1	Neisseria gonorrhoeae	LT591910.1	SBO56992.1	1644615	1644381	-	PF00830	Ribosomal_L28	Ribosomal L28 family	7.7e-29
0.05	SBO71142.1	Neisseria gonorrhoeae	LT592159.1	SBO71111.1	1710178	1709944	-	PF00830	Ribosomal_L28	Ribosomal L28 family	7.7e-29
0.05	SBO72691.1	Neisseria gonorrhoeae	LT592157.1	SBO72654.1	1648419	1648185	-	PF00830	Ribosomal_L28	Ribosomal L28 family	7.7e-29
0.05	SBO74541.1	Neisseria gonorrhoeae	LT592161.1	SBO74508.1	1706197	1705963	-	PF00830	Ribosomal_L28	Ribosomal L28 family	7.7e-29
0.05	SBO74571.1	Neisseria gonorrhoeae	LT592153.1	SBO74540.1	1704730	1704496	-	PF00830	Ribosomal_L28	Ribosomal L28 family	7.7e-29
0.05	SBO74581.1	Neisseria gonorrhoeae	LT592163.1	SBO74548.1	1700581	1700347	-	PF00830	Ribosomal_L28	Ribosomal L28 family	7.7e-29
0.05	SBO76461.1	Neisseria gonorrhoeae	LT592155.1	SBO76419.1	1647387	1647153	-	PF00830	Ribosomal_L28	Ribosomal L28 family	7.7e-29
0.05	SBO76550.1	Neisseria gonorrhoeae	LT592150.1	SBO76503.1	1699337	1699103	-	PF00830	Ribosomal_L28	Ribosomal L28 family	7.7e-29
0.05	SBQ22045.1	Neisseria gonorrhoeae	LT592146.1	SBQ22028.1	1648307	1648073	-	PF00830	Ribosomal_L28	Ribosomal L28 family	7.7e-29
0.05	SBQ22733.1	Neisseria gonorrhoeae	LT591897.1	SBQ22719.1	1762865	1762631	-	PF00830	Ribosomal_L28	Ribosomal L28 family	7.7e-29
0.05	SPY02015.1	Neisseria meningitidis	UATD01000002.1	SPY02024.1	286078	286312	+	PF00830	Ribosomal_L28	Ribosomal L28 family	7.7e-29
0.05	SUA15847.1	Neisseria lactamica	UGRN01000001.1	SUA15840.1	1550941	1550707	-	PF00830	Ribosomal_L28	Ribosomal L28 family	7.7e-29
0.05	SUA17780.1	Neisseria lactamica	UGRO01000002.1	SUA17773.1	1588046	1587812	-	PF00830	Ribosomal_L28	Ribosomal L28 family	7.7e-29
0.05	SUA19608.1	Neisseria meningitidis	UGRP01000001.1	SUA19601.1	1311236	1311002	-	PF00830	Ribosomal_L28	Ribosomal L28 family	7.7e-29
0.05	VEG61741.1	Neisseria gonorrhoeae	LR134358.1	VEG61756.1	2110244	2110478	+	PF00830	Ribosomal_L28	Ribosomal L28 family	7.7e-29
0.05	AAF40758.1	Neisseria meningitidis MC58	AE002098.2	AAF40766.1	332566	332800	+	PF00830	Ribosomal_L28	Ribosomal L28 family	7.7e-29
0.05	AAW90313.1	Neisseria gonorrhoeae FA 1090	AE004969.1	AAW90305.1	1633854	1633620	-	PF00830	Ribosomal_L28	Ribosomal L28 family	7.7e-29
0.05	ABX73970.1	Neisseria meningitidis 053442	CP000381.1	ABX73962.1	1866423	1866189	-	PF00830	Ribosomal_L28	Ribosomal L28 family	7.7e-29
0.05	ADO30844.1	Neisseria meningitidis alpha710	CP001561.1	ADO30852.1	335087	335321	+	PF00830	Ribosomal_L28	Ribosomal L28 family	7.7e-29
0.05	AJC63568.1	Neisseria meningitidis LNP21362	CP006869.1	AJC63575.1	1595553	1595787	+	PF00830	Ribosomal_L28	Ribosomal L28 family	7.7e-29
0.05	AKM92187.1	Neisseria meningitidis M0579	CP007668.1	AKM92180.1	755418	755184	-	PF00830	Ribosomal_L28	Ribosomal L28 family	7.7e-29
0.05	CAM09269.1	Neisseria meningitidis Z2491	AL157959.1	CAM09262.1	2111952	2111718	-	PF00830	Ribosomal_L28	Ribosomal L28 family	7.7e-29
0.05	CAM11024.1	Neisseria meningitidis FAM18	AM421808.1	CAM11017.1	1881426	1881192	-	PF00830	Ribosomal_L28	Ribosomal L28 family	7.7e-29
0.05	CBA07957.1	Neisseria meningitidis alpha14	AM889136.1	CBA07933.1	1853050	1852816	-	PF00830	Ribosomal_L28	Ribosomal L28 family	7.7e-29
0.05	PHS69326.1	Methylophaga sp.	NVUI01000008.1	PHS69320.1	75281	73775	-	PF01078	Mg_chelatase	Magnesium chelatase, subunit ChlI	6e-97	PF13541	ChlI	Subunit ChlI of Mg-chelatase	3.8e-47	PF13335	Mg_chelatase_C	Magnesium chelatase, subunit ChlI C-terminal	9.4e-32	PF07728	AAA_5	AAA domain (dynein-related subfamily)	1.4e-11	PF00493	MCM	MCM P-loop domain	3.6e-09
0.05	PNM03423.1	Pasteurella multocida	NBTJ02000002.1	PNM03429.1	1255780	1257310	+	PF01078	Mg_chelatase	Magnesium chelatase, subunit ChlI	6.1e-93	PF13541	ChlI	Subunit ChlI of Mg-chelatase	1.2e-45	PF13335	Mg_chelatase_C	Magnesium chelatase, subunit ChlI C-terminal	2e-30	PF00493	MCM	MCM P-loop domain	1.7e-13	PF07728	AAA_5	AAA domain (dynein-related subfamily)	8.3e-12
0.05	PRK56674.1	Haemophilus influenzae	MZHQ01000037.1	PRK56672.1	153405	154098	+	PF01078	Mg_chelatase	Magnesium chelatase, subunit ChlI	4.2e-50	PF13335	Mg_chelatase_C	Magnesium chelatase, subunit ChlI C-terminal	8e-31	PF00493	MCM	MCM P-loop domain	7e-11	PF07728	AAA_5	AAA domain (dynein-related subfamily)	1.4e-05
0.05	PRM83204.1	Haemophilus influenzae	NDWW01000041.1	PRM83206.1	83954	82424	-	PF01078	Mg_chelatase	Magnesium chelatase, subunit ChlI	1.7e-91	PF13541	ChlI	Subunit ChlI of Mg-chelatase	7.2e-45	PF13335	Mg_chelatase_C	Magnesium chelatase, subunit ChlI C-terminal	2.4e-30	PF00493	MCM	MCM P-loop domain	3.6e-13	PF07728	AAA_5	AAA domain (dynein-related subfamily)	1.8e-11
0.05	RDF04608.1	Haemophilus parahaemolyticus	QEQD01000004.1	RDF04615.1	29313	27777	-	PF01078	Mg_chelatase	Magnesium chelatase, subunit ChlI	8.1e-93	PF13541	ChlI	Subunit ChlI of Mg-chelatase	1.7e-45	PF13335	Mg_chelatase_C	Magnesium chelatase, subunit ChlI C-terminal	3.9e-31	PF00493	MCM	MCM P-loop domain	1.4e-13	PF07728	AAA_5	AAA domain (dynein-related subfamily)	2.9e-13
0.05	SUB37036.1	Pasteurella multocida	UGST01000002.1	SUB37029.1	1842762	1841232	-	PF01078	Mg_chelatase	Magnesium chelatase, subunit ChlI	6.2e-93	PF13541	ChlI	Subunit ChlI of Mg-chelatase	1.2e-45	PF13335	Mg_chelatase_C	Magnesium chelatase, subunit ChlI C-terminal	2e-30	PF00493	MCM	MCM P-loop domain	1.7e-13	PF07728	AAA_5	AAA domain (dynein-related subfamily)	8.3e-12
0.05	SUC10749.1	Pasteurella canis	UGTV01000015.1	SUC10753.1	1761757	1763287	+	PF01078	Mg_chelatase	Magnesium chelatase, subunit ChlI	5e-91	PF13541	ChlI	Subunit ChlI of Mg-chelatase	1.3e-45	PF13335	Mg_chelatase_C	Magnesium chelatase, subunit ChlI C-terminal	3.2e-30	PF00493	MCM	MCM P-loop domain	2.3e-13	PF07728	AAA_5	AAA domain (dynein-related subfamily)	1.5e-10
0.05	AAK03599.1	Pasteurella multocida subsp. multocida str. Pm70	AE004439.1	AAK03594.1	1709711	1708181	-	PF01078	Mg_chelatase	Magnesium chelatase, subunit ChlI	6.2e-93	PF13541	ChlI	Subunit ChlI of Mg-chelatase	1.2e-45	PF13335	Mg_chelatase_C	Magnesium chelatase, subunit ChlI C-terminal	2e-30	PF00493	MCM	MCM P-loop domain	1.7e-13	PF07728	AAA_5	AAA domain (dynein-related subfamily)	8.3e-12
0.05	OBY75173.1	Acinetobacter gyllenbergii	KV575261.1	OBY75171.1	70684	70087	-	PF01126	Heme_oxygenase	Heme oxygenase	4.5e-23
0.05	OCZ35778.1	Acinetobacter pittii	MDIK01000080.1	OCZ35767.1	15641	16238	+	PF01126	Heme_oxygenase	Heme oxygenase	1.9e-20
0.05	OCZ40686.1	Acinetobacter pittii	MDIX01000033.1	OCZ40674.1	93541	92944	-	PF01126	Heme_oxygenase	Heme oxygenase	1.9e-20
0.05	ODI89512.1	Acinetobacter pittii	MDIJ01000135.1	ODI89598.1	21967	22564	+	PF01126	Heme_oxygenase	Heme oxygenase	9.5e-21
0.05	ODN66113.1	Methylophaga muralis	MCRI01000027.1	ODN66111.1	3779	3155	-	PF01126	Heme_oxygenase	Heme oxygenase	2e-22
0.05	OEY95032.1	Acinetobacter proteolyticus	MKKJ01000007.1	OEY95030.1	60982	60385	-	PF01126	Heme_oxygenase	Heme oxygenase	1.5e-21
0.05	OFO28027.1	Neisseria sp. HMSC056A03	KV821638.1	OFO28026.1	41285	41909	+	PF01126	Heme_oxygenase	Heme oxygenase	1.4e-38
0.05	OFO45355.1	Eikenella sp. HMSC073A11	KV820999.1	OFO45358.1	248148	248733	+	PF01126	Heme_oxygenase	Heme oxygenase	2.3e-25
0.05	OFR68882.1	Neisseria sp. HMSC069H12	KV810244.1	OFR68881.1	3943	4567	+	PF01126	Heme_oxygenase	Heme oxygenase	1.4e-38
0.05	OFR83102.1	Neisseria sp. HMSC073G10	KV809536.1	OFR83101.1	44668	45292	+	PF01126	Heme_oxygenase	Heme oxygenase	2.4e-37
0.05	OHP61223.1	Neisseria sp. HMSC061H08	KV830556.1	OHP61222.1	41336	41960	+	PF01126	Heme_oxygenase	Heme oxygenase	2.4e-38
0.05	OHQ10048.1	Neisseria sp. HMSC064D07	KV831639.1	OHQ10049.1	22438	21814	-	PF01126	Heme_oxygenase	Heme oxygenase	2.4e-38
0.05	OIF72005.1	Acinetobacter baumannii	LYIX01002116.1	OIF71998.1	1583	986	-	PF01126	Heme_oxygenase	Heme oxygenase	1.9e-20
0.05	OIG67140.1	Acinetobacter baumannii	LYKI01000069.1	OIG67029.1	30119	30716	+	PF01126	Heme_oxygenase	Heme oxygenase	5.8e-20
0.05	OSI06840.1	Neisseria animaloris	MTBN01000014.1	OSI06843.1	22789	23395	+	PF01126	Heme_oxygenase	Heme oxygenase	6.7e-33
0.05	OSI11302.1	Neisseria zoodegmatis	MTBM01000002.1	OSI11083.1	761	155	-	PF01126	Heme_oxygenase	Heme oxygenase	1e-30
0.05	OSI25346.1	Neisseria dumasiana	MTAB01000001.1	OSI25436.1	62977	62371	-	PF01126	Heme_oxygenase	Heme oxygenase	7.7e-31
0.05	OTG60191.1	Acinetobacter sp. ANC 4204	NEFZ01000002.1	OTG60470.1	460760	460175	-	PF01126	Heme_oxygenase	Heme oxygenase	2.4e-21
0.05	OTS53527.1	Acinetobacter pittii	NGGW01000029.1	OTS53370.1	70696	71296	+	PF01126	Heme_oxygenase	Heme oxygenase	9.7e-21
0.05	OUY06504.1	Acinetobacter populi	NEXX01000004.1	OUY06497.1	16693	16105	-	PF01126	Heme_oxygenase	Heme oxygenase	1.2e-20
0.05	OWK67260.1	Acinetobacter baumannii	NGKM01000005.1	OWK67258.1	135285	134688	-	PF01126	Heme_oxygenase	Heme oxygenase	4.7e-20
0.05	OWP24356.1	Eikenella corrodens	NHRS01000002.1	OWP24353.1	475667	475082	-	PF01126	Heme_oxygenase	Heme oxygenase	2.3e-25
0.05	PAM74917.1	Acinetobacter baumannii	NKKG01000020.1	PAM74832.1	13680	14280	+	PF01126	Heme_oxygenase	Heme oxygenase	2.2e-20
0.05	PBK03816.1	Pseudomonas abyssi	NTMR01000016.1	PBK03815.1	126194	125567	-	PF01126	Heme_oxygenase	Heme oxygenase	7.1e-24
0.05	PJO10714.1	Neisseria sp. N95_16	PDBT02000003.1	PJO10711.1	58566	57948	-	PF01126	Heme_oxygenase	Heme oxygenase	1.5e-32
0.05	PJO77102.1	Neisseria sp. N177_16	PHTC01000072.1	PJO77099.1	1423	805	-	PF01126	Heme_oxygenase	Heme oxygenase	1.5e-32
0.05	PKF33518.1	Acinetobacter proteolyticus	PISJ01000013.1	PKF33520.1	396486	397086	+	PF01126	Heme_oxygenase	Heme oxygenase	2.1e-21
0.05	PNU05559.1	Novosphingobium guangzhouense	LYMM01000025.1	PNU05540.1	104954	104348	-	PF01126	Heme_oxygenase	Heme oxygenase	2.4e-17
0.05	POB02180.1	Pseudomonas oceani	PPSK01000014.1	POB02181.1	14912	15539	+	PF01126	Heme_oxygenase	Heme oxygenase	1.2e-21
0.05	POZ09359.1	Acinetobacter baumannii	PQVM01000010.1	POZ09254.1	125566	124966	-	PF01126	Heme_oxygenase	Heme oxygenase	2.2e-20
0.05	PPU10004.1	Xanthomonas arboricola	MIGY01000001.1	PPU09232.1	594464	595085	+	PF01126	Heme_oxygenase	Heme oxygenase	4.5e-18
0.05	PPU98986.1	Xanthomonas hyacinthi	MDEG01000003.1	PPU98733.1	149298	148689	-	PF01126	Heme_oxygenase	Heme oxygenase	1.9e-25
0.05	PRC18412.1	Acinetobacter sp. MYb10	PCQO01000001.1	PRC18418.1	925844	925247	-	PF01126	Heme_oxygenase	Heme oxygenase	6.9e-19
0.05	PRD13910.1	Pantoea coffeiphila	PDET01000015.1	PRD13817.1	12582	13188	+	PF01126	Heme_oxygenase	Heme oxygenase	6.4e-24
0.05	PSJ80696.1	Neisseria iguanae	PXYY01000019.1	PSJ80699.1	27522	28143	+	PF01126	Heme_oxygenase	Heme oxygenase	1.9e-31
0.05	PSJ80697.1	Neisseria iguanae	PXYY01000019.1	PSJ80699.1	27522	28143	+	PF01126	Heme_oxygenase	Heme oxygenase	1.9e-31
0.05	PTV45270.1	Acinetobacter oleivorans	QAYN01000010.1	PTV45108.1	69421	70021	+	PF01126	Heme_oxygenase	Heme oxygenase	2e-20
0.05	PUV03652.1	Acinetobacter baumannii	QCXV01000020.1	PUV03531.1	26129	26729	+	PF01126	Heme_oxygenase	Heme oxygenase	6e-20
0.05	PYG62225.1	Novosphingobium sp. B3058 49	QKMM01000009.1	PYG62224.1	33642	33036	-	PF01126	Heme_oxygenase	Heme oxygenase	2.3e-15
0.05	RCU30225.1	Acinetobacter baumannii	QPHZ01000005.1	RCU30088.1	19073	19673	+	PF01126	Heme_oxygenase	Heme oxygenase	2.2e-20
0.05	RDJ61026.1	Acinetobacter baumannii	LFHE01000047.1	RDJ60919.1	27235	26638	-	PF01126	Heme_oxygenase	Heme oxygenase	2.2e-20
0.05	RFU10730.1	Acinetobacter sp. S131434	QVQG01000010.1	RFU10648.1	163159	163759	+	PF01126	Heme_oxygenase	Heme oxygenase	2.2e-20
0.05	RFX67857.1	Acinetobacter haemolyticus	PXZD01000002.1	RFX67859.1	174611	175208	+	PF01126	Heme_oxygenase	Heme oxygenase	7.3e-21
0.05	RGD89479.1	Acinetobacter sp. SWAC57	KZ984398.1	RGD89615.1	42990	43575	+	PF01126	Heme_oxygenase	Heme oxygenase	2.4e-21
0.05	RGP53973.1	Pseudomonas gallaeciensis	LMAZ01000004.1	RGP53972.1	137046	136419	-	PF01126	Heme_oxygenase	Heme oxygenase	7.1e-24
0.05	RIA46005.1	Hephaestia caeni	QXDC01000002.1	RIA46004.1	585831	585228	-	PF01126	Heme_oxygenase	Heme oxygenase	7.7e-17
0.05	RIV82248.1	Erythrobacter xanthus	QXFM01000120.1	RIV82247.1	23882	23288	-	PF01126	Heme_oxygenase	Heme oxygenase	6.7e-19
0.05	RKG41427.1	Acinetobacter sp. WCHAc060007	RAXX01000011.1	RKG41420.1	85393	85990	+	PF01126	Heme_oxygenase	Heme oxygenase	1.5e-20
0.05	RLZ09611.1	Acinetobacter sp. 2JN-4	RDNY01000003.1	RLZ09609.1	354059	353462	-	PF01126	Heme_oxygenase	Heme oxygenase	2.5e-20
0.05	RMH90737.1	Lysobacter pythonis	RFLY01000014.1	RMH90736.1	12059	11477	-	PF01126	Heme_oxygenase	Heme oxygenase	2.2e-21
0.05	RMX03460.1	Corticibacter populi	RDQO01000006.1	RMX03461.1	56611	57265	+	PF01126	Heme_oxygenase	Heme oxygenase	7.7e-19
0.05	RMX03460.1	Corticibacter populi	RDQO01000006.1	RMX03468.1	66794	67421	+	PF01126	Heme_oxygenase	Heme oxygenase	1.1e-18
0.05	ROR15506.1	Erwinia sp. JUb26	RJVB01000001.1	ROR15508.1	1070332	1069726	-	PF01126	Heme_oxygenase	Heme oxygenase	6.4e-24
0.05	ROR24676.1	Comamonas sp. BIGb0124	RJVF01000008.1	ROR24677.1	508196	508844	+	PF01126	Heme_oxygenase	Heme oxygenase	6.7e-20
0.05	RPE31371.1	Acinetobacter sp. BIGb0102	RKQE01000010.1	RPE31373.1	294840	295437	+	PF01126	Heme_oxygenase	Heme oxygenase	1.2e-20
0.05	RRD90549.1	Conchiformibius steedae	RQYC01000005.1	RRD90551.1	55443	56016	+	PF01126	Heme_oxygenase	Heme oxygenase	6.8e-28
0.05	RSC80110.1	Acinetobacter haemolyticus	RKJM01000001.1	RSC80112.1	172518	173115	+	PF01126	Heme_oxygenase	Heme oxygenase	7.3e-21
0.05	SEG84757.1	Marinobacterium lutimaris	FNVQ01000006.1	SEG84741.1	194422	193810	-	PF01126	Heme_oxygenase	Heme oxygenase	1e-15
0.05	SEO49821.1	Acinetobacter sp. yr461	FODU01000005.1	SEO49781.1	185091	184494	-	PF01126	Heme_oxygenase	Heme oxygenase	8.7e-21
0.05	SEO78200.1	Acinetobacter sp. UNC434CL69Tsu2S25	FOEA01000006.1	SEO78166.1	183860	183263	-	PF01126	Heme_oxygenase	Heme oxygenase	1.7e-20
0.05	SES12019.1	Sphingobium sp. YR768	FOGE01000041.1	SES12000.1	10569	9963	-	PF01126	Heme_oxygenase	Heme oxygenase	2.1e-17
0.05	SFG34244.1	Novosphingobium sp. CF614	FOOR01000018.1	SFG34228.1	4746	4152	-	PF01126	Heme_oxygenase	Heme oxygenase	6.3e-20
0.05	SJN37192.1	Pseudoalteromonas sp. JB197	FUKV01000062.1	SJN37102.1	9964	10567	+	PF01126	Heme_oxygenase	Heme oxygenase	9.7e-20
0.05	SJX23170.1	Acinetobacter johnsonii	FUUY01000010.1	SJX23173.1	125944	126541	+	PF01126	Heme_oxygenase	Heme oxygenase	6.2e-20
0.05	SLK06015.1	Novosphingobium mathurense	FVZE01000005.1	SLK06019.1	331932	332526	+	PF01126	Heme_oxygenase	Heme oxygenase	1.2e-18
0.05	SNX44627.1	Acinetobacter puyangensis	OANT01000003.1	SNX44632.1	389661	390249	+	PF01126	Heme_oxygenase	Heme oxygenase	1.8e-22
0.05	SPL71902.1	Acinetobacter sp. KPC-SM-21	OOGT01000188.1	SPL71900.1	1112	515	-	PF01126	Heme_oxygenase	Heme oxygenase	5e-23
0.05	SPY10485.1	Neisseria meningitidis	UATE01000005.1	SPY10488.1	464796	464172	-	PF01126	Heme_oxygenase	Heme oxygenase	2.5e-38
0.05	SSI23762.1	Klebsiella pneumoniae	UFDJ01000002.1	SSI23757.1	92748	92151	-	PF01126	Heme_oxygenase	Heme oxygenase	2.2e-20
0.05	SSQ28584.1	Acinetobacter baumannii	UFJW01000003.1	SSQ28582.1	92748	92151	-	PF01126	Heme_oxygenase	Heme oxygenase	2.2e-20
0.05	SSS18638.1	Acinetobacter baumannii	UFLV01000002.1	SSS18641.1	13919	14516	+	PF01126	Heme_oxygenase	Heme oxygenase	1.1e-19
0.05	SSS28856.1	Acinetobacter baumannii	UFLS01000122.1	SSS28875.1	2121	2718	+	PF01126	Heme_oxygenase	Heme oxygenase	5.8e-20
0.05	SSS32713.1	Acinetobacter baumannii	UFLS01000166.1	SSS32715.1	1329	1926	+	PF01126	Heme_oxygenase	Heme oxygenase	2.2e-20
0.05	SST13704.1	Acinetobacter baumannii	UFMO01000095.1	SST13703.1	3265	2668	-	PF01126	Heme_oxygenase	Heme oxygenase	2.2e-20
0.05	SST18735.1	Acinetobacter baumannii	UFMQ01000002.1	SST18733.1	317982	317385	-	PF01126	Heme_oxygenase	Heme oxygenase	2.2e-20
0.05	SST90935.1	Acinetobacter baumannii	UFNA01000123.1	SST90927.1	1632	1035	-	PF01126	Heme_oxygenase	Heme oxygenase	2.2e-20
0.05	SSU17432.1	Acinetobacter baumannii	UFNQ01000005.1	SSU17428.1	92773	92176	-	PF01126	Heme_oxygenase	Heme oxygenase	2.2e-20
0.05	SSU41559.1	Acinetobacter baumannii	UFNW01000030.1	SSU41561.1	14445	15042	+	PF01126	Heme_oxygenase	Heme oxygenase	2.2e-20
0.05	SSW81481.1	Klebsiella pneumoniae	UFQE01000220.1	SSW81479.1	5720	5123	-	PF01126	Heme_oxygenase	Heme oxygenase	1.1e-19
0.05	SUA36759.1	Neisseria zoodegmatis	UGRS01000001.1	SUA36762.1	1250919	1251525	+	PF01126	Heme_oxygenase	Heme oxygenase	1.1e-30
0.05	SUU19851.1	Acinetobacter haemolyticus	UFRT01000001.1	SUU19858.1	2520924	2521521	+	PF01126	Heme_oxygenase	Heme oxygenase	7.3e-21
0.05	SUU46404.1	Acinetobacter calcoaceticus	UFRP01000001.1	SUU46399.1	3048440	3047843	-	PF01126	Heme_oxygenase	Heme oxygenase	2.2e-20
0.05	SUU46407.1	Acinetobacter calcoaceticus	UFRP01000001.1	SUU46399.1	3048440	3047843	-	PF01126	Heme_oxygenase	Heme oxygenase	2.2e-20
0.05	SVJ99927.1	Acinetobacter baumannii	UIRJ01000108.1	SVJ99929.1	9629	10226	+	PF01126	Heme_oxygenase	Heme oxygenase	2.2e-20
0.05	VDH00003.1	Helicobacter pametensis	UYIU01000001.1	VDH00006.1	646967	647552	+	PF01126	Heme_oxygenase	Heme oxygenase	4e-25
0.05	ADI91843.1	Acinetobacter oleivorans DR1	CP002080.1	ADI91841.1	3159386	3158789	-	PF01126	Heme_oxygenase	Heme oxygenase	7.5e-21
0.05	ADY80779.1	Acinetobacter pittii PHEA-2	CP002177.1	ADY80781.1	210586	211186	+	PF01126	Heme_oxygenase	Heme oxygenase	2e-20
0.05	AFI85642.1	Methylophaga nitratireducenticrescens	CP003390.3	AFI85640.1	2663717	2663093	-	PF01126	Heme_oxygenase	Heme oxygenase	9.1e-22
0.05	AJC47301.1	Xanthomonas sacchari	CP010409.1	AJC47736.1	4327649	4327049	-	PF01126	Heme_oxygenase	Heme oxygenase	9.3e-23
0.05	AKA32697.1	Acinetobacter baumannii	CP008706.1	AKA32695.1	2997993	2997393	-	PF01126	Heme_oxygenase	Heme oxygenase	2.2e-20
0.05	ALR19278.1	Sphingobium baderi	CP013264.1	ALR19277.1	393512	392918	-	PF01126	Heme_oxygenase	Heme oxygenase	1.1e-18
0.05	AOR78819.1	Novosphingobium resinovorum	CP017076.1	AOR78820.1	73508	74114	+	PF01126	Heme_oxygenase	Heme oxygenase	5.8e-16
0.05	APR70332.1	Acinetobacter haemolyticus	CP018871.1	APR70330.1	1634552	1633955	-	PF01126	Heme_oxygenase	Heme oxygenase	1.1e-20
0.05	APX65690.1	Sphingomonas sp. LK11	CP013916.1	APX65692.1	1546228	1546819	+	PF01126	Heme_oxygenase	Heme oxygenase	3.6e-20
0.05	AQV15656.1	Acinetobacter pittii	CP017938.1	AQV15658.1	1883718	1884315	+	PF01126	Heme_oxygenase	Heme oxygenase	2.9e-20
0.05	ASF76344.1	Acinetobacter baumannii	CP021782.1	ASF76346.1	1037054	1037651	+	PF01126	Heme_oxygenase	Heme oxygenase	2.2e-20
0.05	AUM29050.1	Acinetobacter pittii	CP018909.1	AUM27276.1	2157563	2156963	-	PF01126	Heme_oxygenase	Heme oxygenase	2.2e-20
0.05	AUZ85370.1	Methylophaga nitratireducenticrescens	CP021973.1	AUZ85368.1	2672246	2671622	-	PF01126	Heme_oxygenase	Heme oxygenase	9.1e-22
0.05	AXB78951.1	Novosphingobium sp. P6W	CP030353.1	AXB78950.1	925076	924470	-	PF01126	Heme_oxygenase	Heme oxygenase	9.9e-17
0.05	AXY56221.1	Acinetobacter sp. WCHAc010005	CP032134.1	AXY56216.1	1161992	1162589	+	PF01126	Heme_oxygenase	Heme oxygenase	1.8e-20
0.05	AYA04311.1	Acinetobacter sp. WCHAc010034	CP032279.1	AYA04972.1	3179816	3180413	+	PF01126	Heme_oxygenase	Heme oxygenase	3.6e-21
0.05	BAN88502.1	Acinetobacter baumannii NCGM 237	AP013357.1	BAN88500.1	3015911	3015311	-	PF01126	Heme_oxygenase	Heme oxygenase	2.2e-20
0.05	BAP36602.1	Acinetobacter guillouiae	AP014630.1	BAP36594.1	1817844	1818441	+	PF01126	Heme_oxygenase	Heme oxygenase	6.9e-19
0.05	CAG68335.1	Acinetobacter baylyi ADP1	CR543861.1	CAG68337.1	1476343	1476943	+	PF01126	Heme_oxygenase	Heme oxygenase	1.1e-20
0.05	CAP01601.1	Acinetobacter baumannii SDF	CU468230.2	CAP01599.1	2114066	2113466	-	PF01126	Heme_oxygenase	Heme oxygenase	5.9e-20
0.05	OFJ84602.1	Neisseria sp. HMSC072F04	KV808182.1	OFJ84600.1	119544	119025	-	PF01252	Peptidase_A8	Signal peptidase (SPase) II	3.3e-37
0.05	OFM99232.1	Neisseria sp. HMSC055F11	KV798102.1	OFM99230.1	33375	32841	-	PF01252	Peptidase_A8	Signal peptidase (SPase) II	6.8e-37
0.05	OFN29541.1	Neisseria sp. HMSC077D05	KV797085.1	OFN29543.1	20892	21426	+	PF01252	Peptidase_A8	Signal peptidase (SPase) II	1.6e-37
0.05	OFN82376.1	Neisseria sp. HMSC064E01	KV794917.1	OFN82374.1	16170	15636	-	PF01252	Peptidase_A8	Signal peptidase (SPase) II	1.3e-37
0.05	OFR01604.1	Neisseria sp. HMSC055H02	KV812117.1	OFR01602.1	149288	148769	-	PF01252	Peptidase_A8	Signal peptidase (SPase) II	6.6e-37
0.05	OFT25288.1	Neisseria sp. HMSC03D10	KV789513.1	OFT25290.1	12050	12569	+	PF01252	Peptidase_A8	Signal peptidase (SPase) II	7.6e-38
0.05	OHR46792.1	Neisseria sp. HMSC071C03	KV836802.1	OHR46794.1	12235	12754	+	PF01252	Peptidase_A8	Signal peptidase (SPase) II	4.3e-37
0.05	OHR77834.1	Neisseria sp. HMSC70E02	KV838072.1	OHR77836.1	23993	24512	+	PF01252	Peptidase_A8	Signal peptidase (SPase) II	1.8e-37
0.05	OKQ04396.1	Haemophilus influenzae	MQMI01000002.1	OKQ04388.1	34342	33826	-	PF01252	Peptidase_A8	Signal peptidase (SPase) II	1.5e-37
0.05	PIE46670.1	Gammaproteobacteria bacterium	PDSV01000057.1	PIE46669.1	1435	1987	+	PF01252	Peptidase_A8	Signal peptidase (SPase) II	1.2e-38	PF14248	DUF4345	Domain of unknown function (DUF4345)	3.4e-06
0.05	PJG85346.1	Conservatibacter flavescens	PHHA01000014.1	PJG85351.1	49011	48528	-	PF01252	Peptidase_A8	Signal peptidase (SPase) II	1.8e-39
0.05	PLA40320.1	Neisseria sicca	PKJO01000006.1	PLA40304.1	120039	119520	-	PF01252	Peptidase_A8	Signal peptidase (SPase) II	2.8e-37
0.05	PRJ32486.1	Haemophilus influenzae	NEBH01000014.1	PRJ32478.1	19367	18851	-	PF01252	Peptidase_A8	Signal peptidase (SPase) II	9e-38
0.05	PRK67083.1	Haemophilus influenzae	MZHU01000009.1	PRK67091.1	29218	29734	+	PF01252	Peptidase_A8	Signal peptidase (SPase) II	1.9e-37
0.05	PRL50881.1	Haemophilus influenzae	MZJQ01000011.1	PRL50889.1	308658	309174	+	PF01252	Peptidase_A8	Signal peptidase (SPase) II	1.5e-37
0.05	PSJ79460.1	Neisseria iguanae	PXYY01000106.1	PSJ79459.1	4341	3840	-	PF01252	Peptidase_A8	Signal peptidase (SPase) II	1.2e-37
0.05	RFN63657.1	Haemophilus influenzae	QVJI01000006.1	RFN63665.1	93984	94500	+	PF01252	Peptidase_A8	Signal peptidase (SPase) II	1.8e-37
0.05	RFN67421.1	Haemophilus influenzae	QVIT01000001.1	RFN67413.1	251619	251103	-	PF01252	Peptidase_A8	Signal peptidase (SPase) II	2.4e-37
0.05	RFN97447.1	Haemophilus influenzae	QVIZ01000001.1	RFN97455.1	56205	56721	+	PF01252	Peptidase_A8	Signal peptidase (SPase) II	1.3e-37
0.05	RFO36521.1	Haemophilus influenzae	QVJU01000001.1	RFO36513.1	293685	293169	-	PF01252	Peptidase_A8	Signal peptidase (SPase) II	1.3e-37
0.05	RPD90847.1	Neisseria sp. 10009	RPFL01000001.1	RPD90848.1	81541	82042	+	PF01252	Peptidase_A8	Signal peptidase (SPase) II	8.9e-39
0.05	SQG37291.1	Haemophilus influenzae	LS483392.1	SQG37283.1	2029608	2029092	-	PF01252	Peptidase_A8	Signal peptidase (SPase) II	1e-37
0.05	SQG88835.1	Haemophilus influenzae	LS483411.1	SQG88827.1	1820201	1819685	-	PF01252	Peptidase_A8	Signal peptidase (SPase) II	8.1e-37
0.05	SQI78986.1	Haemophilus influenzae	LS483480.1	SQI78973.1	1876226	1875710	-	PF01252	Peptidase_A8	Signal peptidase (SPase) II	1.3e-37
0.05	SSY70456.1	Alysiella crassa	UFSO01000002.1	SSY70449.1	511470	511953	+	PF01252	Peptidase_A8	Signal peptidase (SPase) II	2.2e-37
0.05	STY86511.1	Moraxella ovis	UGPW01000001.1	STY86514.1	474799	474274	-	PF01252	Peptidase_A8	Signal peptidase (SPase) II	4e-40
0.05	AAC22659.1	Haemophilus influenzae Rd KW20	L42023.1	AAC22667.1	1071483	1071999	+	PF01252	Peptidase_A8	Signal peptidase (SPase) II	9e-38
0.05	AAX88033.1	Haemophilus influenzae 86-028NP	CP000057.2	AAX88041.1	1129501	1130017	+	PF01252	Peptidase_A8	Signal peptidase (SPase) II	1.4e-37
0.05	ABR00537.1	Haemophilus influenzae PittGG	CP000672.1	ABR00544.1	1600266	1600782	+	PF01252	Peptidase_A8	Signal peptidase (SPase) II	1.9e-37
0.05	AKG17456.1	Moraxella bovoculi	CP011381.2	AKG17455.1	1594649	1595171	+	PF01252	Peptidase_A8	Signal peptidase (SPase) II	6.7e-40
0.05	ARC52193.1	Neisseria sicca	CP020452.2	ARC50805.1	1132287	1131768	-	PF01252	Peptidase_A8	Signal peptidase (SPase) II	4.9e-37
0.05	AVR80213.1	Neisseria mucosa	CP028150.1	AVR78026.1	58837	58318	-	PF01252	Peptidase_A8	Signal peptidase (SPase) II	4.3e-37
0.05	STO63364.1	Haemophilus parahaemolyticus	UGHH01000002.1	STO63365.1	349610	348812	-	PF01297	ZnuA	Zinc-uptake complex component A periplasmic	1.4e-50	PF10116	Host_attach	Protein required for attachment to host cells	0.00014
0.05	OFN30211.1	Moraxella sp. HMSC061H09	KV796849.1	OFN30210.1	43449	41295	-	PF01298	TbpB_B_D	C-lobe and N-lobe beta barrels of Tf-binding protein B	3e-64	PF17484	TbpB_A	N-Lobe handle Tf-binding protein B	1.8e-21	PF17483	TbpB_C	C-lobe handle domain of Tf-binding protein B	1.5e-19
0.05	OKQ04396.1	Haemophilus influenzae	MQMI01000002.1	OKQ04522.1	43709	45662	+	PF01298	TbpB_B_D	C-lobe and N-lobe beta barrels of Tf-binding protein B	1.3e-60	PF17483	TbpB_C	C-lobe handle domain of Tf-binding protein B	8.9e-25	PF17484	TbpB_A	N-Lobe handle Tf-binding protein B	7.7e-19
0.05	OOR93334.1	Glaesserella parasuis	MUXW01000005.1	OOR93338.1	77544	79182	+	PF01298	TbpB_B_D	C-lobe and N-lobe beta barrels of Tf-binding protein B	1.1e-67	PF17483	TbpB_C	C-lobe handle domain of Tf-binding protein B	1.5e-28	PF17484	TbpB_A	N-Lobe handle Tf-binding protein B	1.2e-15
0.05	OOS20580.1	Moraxella lincolnii	MUYT01000007.1	OOS20764.1	6715	8842	+	PF01298	TbpB_B_D	C-lobe and N-lobe beta barrels of Tf-binding protein B	7.6e-65	PF17483	TbpB_C	C-lobe handle domain of Tf-binding protein B	2.3e-22	PF17484	TbpB_A	N-Lobe handle Tf-binding protein B	1.9e-14
0.05	OOS25637.1	Moraxella pluranimalium	MUYU01000006.1	OOS25639.1	191391	189597	-	PF01298	TbpB_B_D	C-lobe and N-lobe beta barrels of Tf-binding protein B	3.3e-56	PF17484	TbpB_A	N-Lobe handle Tf-binding protein B	4.8e-28	PF17483	TbpB_C	C-lobe handle domain of Tf-binding protein B	7.6e-21
0.05	OPH38668.1	Moraxella lacunata	MXAN01000012.1	OPH38667.1	22303	20131	-	PF01298	TbpB_B_D	C-lobe and N-lobe beta barrels of Tf-binding protein B	3.5e-65	PF17483	TbpB_C	C-lobe handle domain of Tf-binding protein B	2.5e-22	PF17484	TbpB_A	N-Lobe handle Tf-binding protein B	4e-13
0.05	OSI08155.1	Neisseria animaloris	MTBN01000002.1	OSI08450.1	41367	39360	-	PF01298	TbpB_B_D	C-lobe and N-lobe beta barrels of Tf-binding protein B	4.3e-60	PF17484	TbpB_A	N-Lobe handle Tf-binding protein B	9.9e-33	PF17483	TbpB_C	C-lobe handle domain of Tf-binding protein B	2.9e-24
0.05	OSI17285.1	Neisseria dumasiana	MTAB01000035.1	OSI17293.1	414	2436	+	PF01298	TbpB_B_D	C-lobe and N-lobe beta barrels of Tf-binding protein B	2e-61	PF17484	TbpB_A	N-Lobe handle Tf-binding protein B	9.2e-38	PF17483	TbpB_C	C-lobe handle domain of Tf-binding protein B	1.2e-25
0.05	OSI17290.1	Neisseria dumasiana	MTAB01000035.1	OSI17293.1	414	2436	+	PF01298	TbpB_B_D	C-lobe and N-lobe beta barrels of Tf-binding protein B	2e-61	PF17484	TbpB_A	N-Lobe handle Tf-binding protein B	9.2e-38	PF17483	TbpB_C	C-lobe handle domain of Tf-binding protein B	1.2e-25
0.05	OZN25534.1	Actinobacillus seminis	NLFK01000002.1	OZN25536.1	117418	119023	+	PF01298	TbpB_B_D	C-lobe and N-lobe beta barrels of Tf-binding protein B	5.4e-60	PF17483	TbpB_C	C-lobe handle domain of Tf-binding protein B	5.8e-26	PF17484	TbpB_A	N-Lobe handle Tf-binding protein B	1.9e-12
0.05	PRJ32486.1	Haemophilus influenzae	NEBH01000014.1	PRJ32487.1	28654	30724	+	PF01298	TbpB_B_D	C-lobe and N-lobe beta barrels of Tf-binding protein B	3.3e-60	PF17483	TbpB_C	C-lobe handle domain of Tf-binding protein B	9.5e-24	PF17484	TbpB_A	N-Lobe handle Tf-binding protein B	2.4e-17
0.05	PRJ58640.1	Haemophilus influenzae	NEBY01000299.1	PRJ58641.1	1751	3590	+	PF01298	TbpB_B_D	C-lobe and N-lobe beta barrels of Tf-binding protein B	4e-60	PF17483	TbpB_C	C-lobe handle domain of Tf-binding protein B	2.5e-25	PF17484	TbpB_A	N-Lobe handle Tf-binding protein B	6.2e-19
0.05	PRK55193.1	Haemophilus influenzae	MZHQ01000081.1	PRK55192.1	19485	17475	-	PF01298	TbpB_B_D	C-lobe and N-lobe beta barrels of Tf-binding protein B	1.7e-58	PF17483	TbpB_C	C-lobe handle domain of Tf-binding protein B	4.1e-21	PF17484	TbpB_A	N-Lobe handle Tf-binding protein B	1.3e-15	PF13054	DUF3915	Protein of unknown function (DUF3915)	0.00035
0.05	PRK67083.1	Haemophilus influenzae	MZHU01000009.1	PRK67082.1	19446	17514	-	PF01298	TbpB_B_D	C-lobe and N-lobe beta barrels of Tf-binding protein B	6.2e-60	PF17484	TbpB_A	N-Lobe handle Tf-binding protein B	4.5e-23	PF17483	TbpB_C	C-lobe handle domain of Tf-binding protein B	7.7e-23	PF13054	DUF3915	Protein of unknown function (DUF3915)	0.0001
0.05	PRL50881.1	Haemophilus influenzae	MZJQ01000011.1	PRL50880.1	299289	297396	-	PF01298	TbpB_B_D	C-lobe and N-lobe beta barrels of Tf-binding protein B	7.4e-62	PF17483	TbpB_C	C-lobe handle domain of Tf-binding protein B	3.4e-27	PF17484	TbpB_A	N-Lobe handle Tf-binding protein B	4.9e-19
0.05	RAL19184.1	Glaesserella sp. HHC-2018	PTPX01000007.1	RAL19186.1	45198	43398	-	PF01298	TbpB_B_D	C-lobe and N-lobe beta barrels of Tf-binding protein B	1.1e-63	PF17484	TbpB_A	N-Lobe handle Tf-binding protein B	1.3e-32	PF17483	TbpB_C	C-lobe handle domain of Tf-binding protein B	2.1e-28
0.05	RAL19231.1	Glaesserella sp. HHC-2018	PTPX01000007.1	RAL19232.1	91594	90988	-	PF01298	TbpB_B_D	C-lobe and N-lobe beta barrels of Tf-binding protein B	2e-10	PF08794	Lipoprot_C	Lipoprotein GNA1870 C terminal like	2.3e-06	PF16960	HpuA	Haemoglobin-haptoglobin utilisation, porphyrin transporter	0.0001
0.05	RFN63657.1	Haemophilus influenzae	QVJI01000006.1	RFN63656.1	84384	82506	-	PF01298	TbpB_B_D	C-lobe and N-lobe beta barrels of Tf-binding protein B	7.5e-59	PF17483	TbpB_C	C-lobe handle domain of Tf-binding protein B	7.7e-26	PF17484	TbpB_A	N-Lobe handle Tf-binding protein B	1.5e-15
0.05	RFN67421.1	Haemophilus influenzae	QVIT01000001.1	RFN67422.1	261003	262908	+	PF01298	TbpB_B_D	C-lobe and N-lobe beta barrels of Tf-binding protein B	8.1e-61	PF17483	TbpB_C	C-lobe handle domain of Tf-binding protein B	4.2e-24	PF17484	TbpB_A	N-Lobe handle Tf-binding protein B	2.5e-20
0.05	RFN97447.1	Haemophilus influenzae	QVIZ01000001.1	RFN97446.1	46838	44918	-	PF01298	TbpB_B_D	C-lobe and N-lobe beta barrels of Tf-binding protein B	1.1e-59	PF17483	TbpB_C	C-lobe handle domain of Tf-binding protein B	1.8e-23	PF17484	TbpB_A	N-Lobe handle Tf-binding protein B	4.3e-18
0.05	RFO36521.1	Haemophilus influenzae	QVJU01000001.1	RFO36522.1	303050	305018	+	PF01298	TbpB_B_D	C-lobe and N-lobe beta barrels of Tf-binding protein B	2.1e-64	PF17483	TbpB_C	C-lobe handle domain of Tf-binding protein B	3.6e-24	PF17484	TbpB_A	N-Lobe handle Tf-binding protein B	2.8e-18
0.05	RGE48345.1	Mannheimia granulomatis	AVSP01000005.1	RGE48344.1	68990	69596	+	PF01298	TbpB_B_D	C-lobe and N-lobe beta barrels of Tf-binding protein B	1.9e-10	PF16960	HpuA	Haemoglobin-haptoglobin utilisation, porphyrin transporter	0.00012	PF08794	Lipoprot_C	Lipoprotein GNA1870 C terminal like	0.00018
0.05	RKL78124.1	Moraxella catarrhalis	QZGI01000002.1	RKL78123.1	78198	76098	-	PF01298	TbpB_B_D	C-lobe and N-lobe beta barrels of Tf-binding protein B	3.7e-66	PF17483	TbpB_C	C-lobe handle domain of Tf-binding protein B	1.6e-19	PF17484	TbpB_A	N-Lobe handle Tf-binding protein B	2.7e-19
0.05	RKL87198.1	Moraxella catarrhalis	QZGP01000007.1	RKL87197.1	43667	41558	-	PF01298	TbpB_B_D	C-lobe and N-lobe beta barrels of Tf-binding protein B	1.7e-66	PF17483	TbpB_C	C-lobe handle domain of Tf-binding protein B	3.3e-22	PF17484	TbpB_A	N-Lobe handle Tf-binding protein B	5e-14
0.05	RKM05496.1	Moraxella catarrhalis	QZGZ01000001.1	RKM05497.1	382587	384774	+	PF01298	TbpB_B_D	C-lobe and N-lobe beta barrels of Tf-binding protein B	5.7e-70	PF17483	TbpB_C	C-lobe handle domain of Tf-binding protein B	6.8e-22	PF17484	TbpB_A	N-Lobe handle Tf-binding protein B	5.9e-12
0.05	RRD90910.1	Conchiformibius steedae	RQYC01000003.1	RRD90908.1	14567	16754	+	PF01298	TbpB_B_D	C-lobe and N-lobe beta barrels of Tf-binding protein B	1.3e-60	PF17484	TbpB_A	N-Lobe handle Tf-binding protein B	2.9e-19	PF17483	TbpB_C	C-lobe handle domain of Tf-binding protein B	5.2e-18
0.05	SQG37291.1	Haemophilus influenzae	LS483392.1	SQG37292.1	2039135	2041064	+	PF01298	TbpB_B_D	C-lobe and N-lobe beta barrels of Tf-binding protein B	1.3e-58	PF17483	TbpB_C	C-lobe handle domain of Tf-binding protein B	5.7e-23	PF17484	TbpB_A	N-Lobe handle Tf-binding protein B	5e-21
0.05	SQG88835.1	Haemophilus influenzae	LS483411.1	SQG88836.1	1829670	1831530	+	PF01298	TbpB_B_D	C-lobe and N-lobe beta barrels of Tf-binding protein B	2.4e-63	PF17483	TbpB_C	C-lobe handle domain of Tf-binding protein B	4.5e-25	PF17484	TbpB_A	N-Lobe handle Tf-binding protein B	6e-20
0.05	SQH97938.1	Haemophilus haemolyticus	LS483458.1	SQH97939.1	1929897	1931748	+	PF01298	TbpB_B_D	C-lobe and N-lobe beta barrels of Tf-binding protein B	3.1e-62	PF17483	TbpB_C	C-lobe handle domain of Tf-binding protein B	3.2e-25	PF17484	TbpB_A	N-Lobe handle Tf-binding protein B	1.6e-17
0.05	SQI78986.1	Haemophilus influenzae	LS483480.1	SQI78988.1	1885547	1887530	+	PF01298	TbpB_B_D	C-lobe and N-lobe beta barrels of Tf-binding protein B	4.2e-61	PF17483	TbpB_C	C-lobe handle domain of Tf-binding protein B	7.2e-22	PF17484	TbpB_A	N-Lobe handle Tf-binding protein B	1.2e-16
0.05	STO79673.1	Glaesserella parasuis	UGHL01000001.1	STO79671.1	168581	169184	+	PF01298	TbpB_B_D	C-lobe and N-lobe beta barrels of Tf-binding protein B	2.2e-11	PF08794	Lipoprot_C	Lipoprotein GNA1870 C terminal like	4.7e-06	PF16960	HpuA	Haemoglobin-haptoglobin utilisation, porphyrin transporter	0.00094
0.05	STO81355.1	Glaesserella parasuis	UGHL01000001.1	STO81351.1	1843095	1841457	-	PF01298	TbpB_B_D	C-lobe and N-lobe beta barrels of Tf-binding protein B	1.1e-67	PF17483	TbpB_C	C-lobe handle domain of Tf-binding protein B	1.5e-28	PF17484	TbpB_A	N-Lobe handle Tf-binding protein B	1.2e-15
0.05	STZ01034.1	Moraxella lacunata	UGQC01000001.1	STZ01033.1	2473767	2471595	-	PF01298	TbpB_B_D	C-lobe and N-lobe beta barrels of Tf-binding protein B	3.5e-65	PF17483	TbpB_C	C-lobe handle domain of Tf-binding protein B	2.5e-22	PF17484	TbpB_A	N-Lobe handle Tf-binding protein B	4e-13
0.05	SUU37848.1	Actinobacillus seminis	UFSB01000001.1	SUU37844.1	1827169	1825459	-	PF01298	TbpB_B_D	C-lobe and N-lobe beta barrels of Tf-binding protein B	7e-60	PF17483	TbpB_C	C-lobe handle domain of Tf-binding protein B	6.2e-26	PF17484	TbpB_A	N-Lobe handle Tf-binding protein B	3.8e-13
0.05	AAC22659.1	Haemophilus influenzae Rd KW20	L42023.1	AAC22657.1	1062108	1060230	-	PF01298	TbpB_B_D	C-lobe and N-lobe beta barrels of Tf-binding protein B	4.2e-64	PF17483	TbpB_C	C-lobe handle domain of Tf-binding protein B	2.3e-27	PF17484	TbpB_A	N-Lobe handle Tf-binding protein B	8.7e-27
0.05	AAC34276.1	Moraxella catarrhalis	AF039312.1	AAC34277.1	6137	8246	+	PF01298	TbpB_B_D	C-lobe and N-lobe beta barrels of Tf-binding protein B	2.7e-70	PF17483	TbpB_C	C-lobe handle domain of Tf-binding protein B	5.7e-22	PF17484	TbpB_A	N-Lobe handle Tf-binding protein B	1.8e-13
0.05	AAC34281.1	Moraxella catarrhalis	AF039315.1	AAC34282.1	6103	8233	+	PF01298	TbpB_B_D	C-lobe and N-lobe beta barrels of Tf-binding protein B	5.2e-68	PF17484	TbpB_A	N-Lobe handle Tf-binding protein B	6.5e-21	PF17483	TbpB_C	C-lobe handle domain of Tf-binding protein B	1.4e-17
0.05	AAX88033.1	Haemophilus influenzae 86-028NP	CP000057.2	AAX88032.1	1119411	1117518	-	PF01298	TbpB_B_D	C-lobe and N-lobe beta barrels of Tf-binding protein B	8.8e-61	PF17483	TbpB_C	C-lobe handle domain of Tf-binding protein B	4.1e-26	PF17484	TbpB_A	N-Lobe handle Tf-binding protein B	1.8e-15
0.05	ABI24723.1	Histophilus somni 129PT	CP000436.1	ABI24725.1	473088	475053	+	PF01298	TbpB_B_D	C-lobe and N-lobe beta barrels of Tf-binding protein B	4.4e-60	PF17484	TbpB_A	N-Lobe handle Tf-binding protein B	1.3e-38	PF17483	TbpB_C	C-lobe handle domain of Tf-binding protein B	3.4e-29
0.05	ABR00537.1	Haemophilus influenzae PittGG	CP000672.1	ABR00536.1	1590818	1589381	-	PF01298	TbpB_B_D	C-lobe and N-lobe beta barrels of Tf-binding protein B	2.6e-33	PF17483	TbpB_C	C-lobe handle domain of Tf-binding protein B	1.9e-21	PF17484	TbpB_A	N-Lobe handle Tf-binding protein B	2e-18
0.05	ABR75393.1	Actinobacillus succinogenes 130Z	CP000746.1	ABR75394.1	2251423	2250823	-	PF01298	TbpB_B_D	C-lobe and N-lobe beta barrels of Tf-binding protein B	1.4e-08	PF08794	Lipoprot_C	Lipoprotein GNA1870 C terminal like	5.5e-05	PF16960	HpuA	Haemoglobin-haptoglobin utilisation, porphyrin transporter	0.00045
0.05	ACL33651.1	Glaesserella parasuis SH0165	CP001321.1	ACL33655.1	2187279	2188740	+	PF01298	TbpB_B_D	C-lobe and N-lobe beta barrels of Tf-binding protein B	3.2e-69	PF17483	TbpB_C	C-lobe handle domain of Tf-binding protein B	1.4e-29	PF17484	TbpB_A	N-Lobe handle Tf-binding protein B	6.5e-08
0.05	ADG60960.1	Moraxella catarrhalis BBH18	CP002005.1	ADG60962.1	701825	703952	+	PF01298	TbpB_B_D	C-lobe and N-lobe beta barrels of Tf-binding protein B	6.5e-69	PF17483	TbpB_C	C-lobe handle domain of Tf-binding protein B	2.7e-23	PF17484	TbpB_A	N-Lobe handle Tf-binding protein B	8e-12
0.05	ADU91832.1	Taylorella equigenitalis MCE9	CP002456.1	ADU91834.1	924442	926479	+	PF01298	TbpB_B_D	C-lobe and N-lobe beta barrels of Tf-binding protein B	3.9e-56	PF17484	TbpB_A	N-Lobe handle Tf-binding protein B	1.1e-30	PF17483	TbpB_C	C-lobe handle domain of Tf-binding protein B	3.9e-20
0.05	AHG72759.1	Mannheimia sp. USDA-ARS-USMARC-1261	CP006942.1	AHG72758.1	620303	620909	+	PF01298	TbpB_B_D	C-lobe and N-lobe beta barrels of Tf-binding protein B	1.2e-09	PF08794	Lipoprot_C	Lipoprotein GNA1870 C terminal like	3.8e-06	PF16960	HpuA	Haemoglobin-haptoglobin utilisation, porphyrin transporter	0.00039
0.05	AMW16177.1	Glaesserella parasuis	CP015099.1	AMW16173.1	533014	531373	-	PF01298	TbpB_B_D	C-lobe and N-lobe beta barrels of Tf-binding protein B	1.3e-67	PF17483	TbpB_C	C-lobe handle domain of Tf-binding protein B	4.6e-29	PF17484	TbpB_A	N-Lobe handle Tf-binding protein B	3.5e-14
0.05	AMW17122.1	Glaesserella parasuis	CP015099.1	AMW17123.1	1650624	1650021	-	PF01298	TbpB_B_D	C-lobe and N-lobe beta barrels of Tf-binding protein B	1.3e-11	PF08794	Lipoprot_C	Lipoprotein GNA1870 C terminal like	5.5e-06	PF16960	HpuA	Haemoglobin-haptoglobin utilisation, porphyrin transporter	0.0002
0.05	ATW42837.1	Glaesserella parasuis D74	CP018032.1	ATW42841.1	599291	600932	+	PF01298	TbpB_B_D	C-lobe and N-lobe beta barrels of Tf-binding protein B	1.3e-67	PF17483	TbpB_C	C-lobe handle domain of Tf-binding protein B	4.7e-29	PF17484	TbpB_A	N-Lobe handle Tf-binding protein B	3.5e-14
0.05	ATW43913.1	Glaesserella parasuis D74	CP018032.1	ATW43912.1	1914789	1915392	+	PF01298	TbpB_B_D	C-lobe and N-lobe beta barrels of Tf-binding protein B	2.2e-11	PF08794	Lipoprot_C	Lipoprotein GNA1870 C terminal like	4.7e-06	PF16960	HpuA	Haemoglobin-haptoglobin utilisation, porphyrin transporter	0.00094
0.05	ATW45982.1	Glaesserella parasuis str. Nagasaki	CP018034.1	ATW45978.1	1719176	1717538	-	PF01298	TbpB_B_D	C-lobe and N-lobe beta barrels of Tf-binding protein B	1.4e-67	PF17483	TbpB_C	C-lobe handle domain of Tf-binding protein B	1.5e-28	PF17484	TbpB_A	N-Lobe handle Tf-binding protein B	3.5e-16
0.05	AZQ93349.1	Moraxella catarrhalis	CP034662.1	AZQ93890.1	702411	704553	+	PF01298	TbpB_B_D	C-lobe and N-lobe beta barrels of Tf-binding protein B	8.3e-64	PF17484	TbpB_A	N-Lobe handle Tf-binding protein B	1.3e-18	PF17483	TbpB_C	C-lobe handle domain of Tf-binding protein B	5.9e-18
0.05	OCA56038.1	Photorhabdus namnaonensis	LOIC01000018.1	OCA56039.1	57373	56626	-	PF01298	TbpB_B_D	C-lobe and N-lobe beta barrels of Tf-binding protein B	1.2e-06	PF16960	HpuA	Haemoglobin-haptoglobin utilisation, porphyrin transporter	0.00036
0.05	OEI95182.1	Shigella sp. FC1655	MIIW01000023.1	OEI95183.1	29692	28891	-	PF01298	TbpB_B_D	C-lobe and N-lobe beta barrels of Tf-binding protein B	8.5e-10	PF16960	HpuA	Haemoglobin-haptoglobin utilisation, porphyrin transporter	0.00071
0.05	OFN29030.1	Moraxella sp. HMSC061H09	KV796827.1	OFN29029.1	4818	5475	+	PF01298	TbpB_B_D	C-lobe and N-lobe beta barrels of Tf-binding protein B	1.3e-07	PF08794	Lipoprot_C	Lipoprotein GNA1870 C terminal like	2.2e-07
0.05	OFR67838.1	Neisseria sp. HMSC069H12	KV810248.1	OFR67839.1	16617	15876	-	PF01298	TbpB_B_D	C-lobe and N-lobe beta barrels of Tf-binding protein B	1e-07	PF16960	HpuA	Haemoglobin-haptoglobin utilisation, porphyrin transporter	5.9e-06
0.05	OFR81706.1	Neisseria sp. HMSC073G10	KV809486.1	OFR81707.1	3441	2553	-	PF01298	TbpB_B_D	C-lobe and N-lobe beta barrels of Tf-binding protein B	4.7e-05	PF16960	HpuA	Haemoglobin-haptoglobin utilisation, porphyrin transporter	9.4e-05
0.05	OFR82484.1	Neisseria sp. HMSC073G10	KV809493.1	OFR82482.1	12675	11848	-	PF01298	TbpB_B_D	C-lobe and N-lobe beta barrels of Tf-binding protein B	4.7e-06	PF08794	Lipoprot_C	Lipoprotein GNA1870 C terminal like	6.8e-06
0.05	OHP62233.1	Neisseria sp. HMSC061H08	KV830588.1	OHP62234.1	236103	235362	-	PF01298	TbpB_B_D	C-lobe and N-lobe beta barrels of Tf-binding protein B	1.2e-06	PF16960	HpuA	Haemoglobin-haptoglobin utilisation, porphyrin transporter	1.3e-06
0.05	OKP01810.1	Xenorhabdus eapokensis	MKGQ01000020.1	OKP01809.1	9204	9921	+	PF01298	TbpB_B_D	C-lobe and N-lobe beta barrels of Tf-binding protein B	1.8e-11	PF16960	HpuA	Haemoglobin-haptoglobin utilisation, porphyrin transporter	1.9e-05
0.05	OKP01812.1	Xenorhabdus eapokensis	MKGQ01000020.1	OKP01809.1	9204	9921	+	PF01298	TbpB_B_D	C-lobe and N-lobe beta barrels of Tf-binding protein B	1.8e-11	PF16960	HpuA	Haemoglobin-haptoglobin utilisation, porphyrin transporter	1.9e-05
0.05	OKP08106.1	Xenorhabdus thuongxuanensis	MKGR01000004.1	OKP08112.1	66016	65299	-	PF01298	TbpB_B_D	C-lobe and N-lobe beta barrels of Tf-binding protein B	1.7e-10	PF16960	HpuA	Haemoglobin-haptoglobin utilisation, porphyrin transporter	4e-05
0.05	OKP08109.1	Xenorhabdus thuongxuanensis	MKGR01000004.1	OKP08112.1	66016	65299	-	PF01298	TbpB_B_D	C-lobe and N-lobe beta barrels of Tf-binding protein B	1.7e-10	PF16960	HpuA	Haemoglobin-haptoglobin utilisation, porphyrin transporter	4e-05
0.05	OOF44978.1	Rodentibacter rarus	MLHJ01000008.1	OOF44977.1	11106	11709	+	PF01298	TbpB_B_D	C-lobe and N-lobe beta barrels of Tf-binding protein B	2.2e-10	PF08794	Lipoprot_C	Lipoprotein GNA1870 C terminal like	7.4e-07
0.05	OOF74116.1	Rodentibacter heylii	MLAD01000098.1	OOF74126.1	9	600	+	PF01298	TbpB_B_D	C-lobe and N-lobe beta barrels of Tf-binding protein B	3.6e-10	PF08794	Lipoprot_C	Lipoprotein GNA1870 C terminal like	3.3e-06
0.05	OOF77911.1	Rodentibacter heylii	MLAE01000033.1	OOF77912.1	8914	8317	-	PF01298	TbpB_B_D	C-lobe and N-lobe beta barrels of Tf-binding protein B	1.3e-10	PF08794	Lipoprot_C	Lipoprotein GNA1870 C terminal like	3.3e-06
0.05	OOF79787.1	Rodentibacter heylii	MLAF01000060.1	OOF79786.1	20092	20689	+	PF01298	TbpB_B_D	C-lobe and N-lobe beta barrels of Tf-binding protein B	2.4e-10	PF08794	Lipoprot_C	Lipoprotein GNA1870 C terminal like	3.6e-06
0.05	OPH39301.1	Moraxella lacunata	MXAN01000004.1	OPH39300.1	22386	22698	+	PF01298	TbpB_B_D	C-lobe and N-lobe beta barrels of Tf-binding protein B	4.7e-21	PF16960	HpuA	Haemoglobin-haptoglobin utilisation, porphyrin transporter	0.00011
0.05	OSI09009.1	Neisseria animaloris	MTBN01000001.1	OSI08718.1	220614	219849	-	PF01298	TbpB_B_D	C-lobe and N-lobe beta barrels of Tf-binding protein B	9e-08	PF16960	HpuA	Haemoglobin-haptoglobin utilisation, porphyrin transporter	6.6e-05
0.05	OSI09177.1	Neisseria zoodegmatis	MTBM01000016.1	OSI09178.1	11519	10730	-	PF01298	TbpB_B_D	C-lobe and N-lobe beta barrels of Tf-binding protein B	1.3e-06	PF16960	HpuA	Haemoglobin-haptoglobin utilisation, porphyrin transporter	6.1e-05
0.05	OTA19232.1	Xenorhabdus beddingii	MUBK01000021.1	OTA19231.1	73948	74665	+	PF01298	TbpB_B_D	C-lobe and N-lobe beta barrels of Tf-binding protein B	7.6e-11	PF16960	HpuA	Haemoglobin-haptoglobin utilisation, porphyrin transporter	1.5e-05
0.05	OTA19238.1	Xenorhabdus beddingii	MUBK01000021.1	OTA19231.1	73948	74665	+	PF01298	TbpB_B_D	C-lobe and N-lobe beta barrels of Tf-binding protein B	7.6e-11	PF16960	HpuA	Haemoglobin-haptoglobin utilisation, porphyrin transporter	1.5e-05
0.05	PHM50479.1	Xenorhabdus miraniensis	NITZ01000002.1	PHM50483.1	320850	320142	-	PF01298	TbpB_B_D	C-lobe and N-lobe beta barrels of Tf-binding protein B	2.8e-12	PF16960	HpuA	Haemoglobin-haptoglobin utilisation, porphyrin transporter	4.8e-10
0.05	PHM50482.1	Xenorhabdus miraniensis	NITZ01000002.1	PHM50483.1	320850	320142	-	PF01298	TbpB_B_D	C-lobe and N-lobe beta barrels of Tf-binding protein B	2.8e-12	PF16960	HpuA	Haemoglobin-haptoglobin utilisation, porphyrin transporter	4.8e-10
0.05	PHM51670.1	Xenorhabdus hominickii	NJAI01000014.1	PHM51671.1	2622	2160	-	PF01298	TbpB_B_D	C-lobe and N-lobe beta barrels of Tf-binding protein B	2.4e-09	PF16960	HpuA	Haemoglobin-haptoglobin utilisation, porphyrin transporter	1.6e-05
0.05	PHM54303.1	Xenorhabdus hominickii	NJAI01000005.1	PHM54304.1	385286	384824	-	PF01298	TbpB_B_D	C-lobe and N-lobe beta barrels of Tf-binding protein B	2.4e-09	PF16960	HpuA	Haemoglobin-haptoglobin utilisation, porphyrin transporter	1.6e-05
0.05	PHM57739.1	Xenorhabdus hominickii	NJAI01000001.1	PHM57738.1	794670	795402	+	PF01298	TbpB_B_D	C-lobe and N-lobe beta barrels of Tf-binding protein B	2.4e-09	PF16960	HpuA	Haemoglobin-haptoglobin utilisation, porphyrin transporter	0.00028
0.05	PHM62438.1	Xenorhabdus ishibashii	NJAK01000001.1	PHM62439.1	1686110	1685369	-	PF01298	TbpB_B_D	C-lobe and N-lobe beta barrels of Tf-binding protein B	8.5e-08	PF16960	HpuA	Haemoglobin-haptoglobin utilisation, porphyrin transporter	0.00095
0.05	PHM62438.1	Xenorhabdus ishibashii	NJAK01000001.1	PHM62442.1	1689766	1689049	-	PF01298	TbpB_B_D	C-lobe and N-lobe beta barrels of Tf-binding protein B	5.4e-11	PF16960	HpuA	Haemoglobin-haptoglobin utilisation, porphyrin transporter	0.00022
0.05	PHM62441.1	Xenorhabdus ishibashii	NJAK01000001.1	PHM62439.1	1686110	1685369	-	PF01298	TbpB_B_D	C-lobe and N-lobe beta barrels of Tf-binding protein B	8.5e-08	PF16960	HpuA	Haemoglobin-haptoglobin utilisation, porphyrin transporter	0.00095
0.05	PHM62441.1	Xenorhabdus ishibashii	NJAK01000001.1	PHM62442.1	1689766	1689049	-	PF01298	TbpB_B_D	C-lobe and N-lobe beta barrels of Tf-binding protein B	5.4e-11	PF16960	HpuA	Haemoglobin-haptoglobin utilisation, porphyrin transporter	0.00022
0.05	PHM73964.1	Xenorhabdus kozodoii	NJCX01000007.1	PHM73962.1	6380	7100	+	PF01298	TbpB_B_D	C-lobe and N-lobe beta barrels of Tf-binding protein B	2.6e-10	PF16960	HpuA	Haemoglobin-haptoglobin utilisation, porphyrin transporter	4.7e-08
0.05	PHM73964.1	Xenorhabdus kozodoii	NJCX01000007.1	PHM73966.1	10972	11710	+	PF01298	TbpB_B_D	C-lobe and N-lobe beta barrels of Tf-binding protein B	2.4e-10	PF16960	HpuA	Haemoglobin-haptoglobin utilisation, porphyrin transporter	2.3e-06
0.05	PHM73967.1	Xenorhabdus kozodoii	NJCX01000007.1	PHM73962.1	6380	7100	+	PF01298	TbpB_B_D	C-lobe and N-lobe beta barrels of Tf-binding protein B	2.6e-10	PF16960	HpuA	Haemoglobin-haptoglobin utilisation, porphyrin transporter	4.7e-08
0.05	PHM73967.1	Xenorhabdus kozodoii	NJCX01000007.1	PHM73966.1	10972	11710	+	PF01298	TbpB_B_D	C-lobe and N-lobe beta barrels of Tf-binding protein B	2.4e-10	PF16960	HpuA	Haemoglobin-haptoglobin utilisation, porphyrin transporter	2.3e-06
0.05	POP48912.1	Superficieibacter electus	PQGD01000007.1	POP48913.1	56395	55645	-	PF01298	TbpB_B_D	C-lobe and N-lobe beta barrels of Tf-binding protein B	2e-11	PF16960	HpuA	Haemoglobin-haptoglobin utilisation, porphyrin transporter	0.00011
0.05	POW69772.1	Leclercia sp. LSNIH4	PQKE01000010.1	POW69771.1	179210	179978	+	PF01298	TbpB_B_D	C-lobe and N-lobe beta barrels of Tf-binding protein B	6.9e-13	PF16960	HpuA	Haemoglobin-haptoglobin utilisation, porphyrin transporter	0.00061
0.05	POY41801.1	Avibacterium endocarditidis	PQVI01000132.1	POY41798.1	3252	3843	+	PF01298	TbpB_B_D	C-lobe and N-lobe beta barrels of Tf-binding protein B	5.5e-23	PF17483	TbpB_C	C-lobe handle domain of Tf-binding protein B	0.00018
0.05	POY42552.1	Avibacterium endocarditidis	PQVI01000065.1	POY42551.1	31727	32519	+	PF01298	TbpB_B_D	C-lobe and N-lobe beta barrels of Tf-binding protein B	8e-11	PF08794	Lipoprot_C	Lipoprotein GNA1870 C terminal like	3.9e-05
0.05	PQQ32019.1	Photorhabdus luminescens	PUWU01000029.1	PQQ31994.1	45332	46079	+	PF01298	TbpB_B_D	C-lobe and N-lobe beta barrels of Tf-binding protein B	1.8e-07	PF16960	HpuA	Haemoglobin-haptoglobin utilisation, porphyrin transporter	1.3e-05
0.05	PSS50008.1	Enterobacter sp. FS01	PVZP01000003.1	PSS50007.1	257169	257913	+	PF01298	TbpB_B_D	C-lobe and N-lobe beta barrels of Tf-binding protein B	3e-12	PF16960	HpuA	Haemoglobin-haptoglobin utilisation, porphyrin transporter	0.00071
0.05	RAW92084.1	Photorhabdus laumondii subsp. clarkei	NSCI01000005.1	RAW92085.1	115205	114458	-	PF01298	TbpB_B_D	C-lobe and N-lobe beta barrels of Tf-binding protein B	1.4e-07	PF16960	HpuA	Haemoglobin-haptoglobin utilisation, porphyrin transporter	0.00089
0.05	RAX10942.1	Photorhabdus sp. HUG-39	NSCN01000006.1	RAX10943.1	28452	27705	-	PF01298	TbpB_B_D	C-lobe and N-lobe beta barrels of Tf-binding protein B	2.7e-07	PF16960	HpuA	Haemoglobin-haptoglobin utilisation, porphyrin transporter	0.00028
0.05	RAX13783.1	Photorhabdus bodei	NSCM01000004.1	RAX13782.1	131462	132209	+	PF01298	TbpB_B_D	C-lobe and N-lobe beta barrels of Tf-binding protein B	4.9e-08	PF16960	HpuA	Haemoglobin-haptoglobin utilisation, porphyrin transporter	0.00012
0.05	RDE74021.1	Haemophilus sputorum	QEPN01000001.1	RDE73855.1	276213	276831	+	PF01298	TbpB_B_D	C-lobe and N-lobe beta barrels of Tf-binding protein B	3.6e-09	PF08794	Lipoprot_C	Lipoprotein GNA1870 C terminal like	7.6e-07
0.05	RDE90403.1	Haemophilus parainfluenzae	QEPW01000011.1	RDE90404.1	13347	12735	-	PF01298	TbpB_B_D	C-lobe and N-lobe beta barrels of Tf-binding protein B	5.2e-12	PF16960	HpuA	Haemoglobin-haptoglobin utilisation, porphyrin transporter	2.7e-05
0.05	RDE90454.1	Haemophilus parainfluenzae	QEPW01000011.1	RDE90452.1	59216	60059	+	PF01298	TbpB_B_D	C-lobe and N-lobe beta barrels of Tf-binding protein B	9.1e-28	PF16960	HpuA	Haemoglobin-haptoglobin utilisation, porphyrin transporter	2.6e-05
0.05	RDE99448.1	Haemophilus parahaemolyticus	QEQD01000024.1	RDE99449.1	2206	1594	-	PF01298	TbpB_B_D	C-lobe and N-lobe beta barrels of Tf-binding protein B	9e-10	PF08794	Lipoprot_C	Lipoprotein GNA1870 C terminal like	2.7e-06
0.05	REF28257.1	Xenorhabdus cabanillasii	QTUB01000001.1	REF28258.1	3395470	3394756	-	PF01298	TbpB_B_D	C-lobe and N-lobe beta barrels of Tf-binding protein B	3.8e-10	PF16960	HpuA	Haemoglobin-haptoglobin utilisation, porphyrin transporter	3.2e-05
0.05	RFS77865.1	Leclercia adecarboxylata	QVNT01000006.1	RFS77866.1	280718	279950	-	PF01298	TbpB_B_D	C-lobe and N-lobe beta barrels of Tf-binding protein B	7.9e-13	PF16960	HpuA	Haemoglobin-haptoglobin utilisation, porphyrin transporter	0.00059
0.05	RGE47224.1	Mannheimia granulomatis	AVSP01000019.1	RGE47223.1	36799	37591	+	PF01298	TbpB_B_D	C-lobe and N-lobe beta barrels of Tf-binding protein B	8.6e-15	PF16960	HpuA	Haemoglobin-haptoglobin utilisation, porphyrin transporter	0.00028
0.05	SCZ55535.1	Photorhabdus luminescens	FMWJ01000002.1	SCZ55530.1	399613	400360	+	PF01298	TbpB_B_D	C-lobe and N-lobe beta barrels of Tf-binding protein B	3.1e-07	PF16960	HpuA	Haemoglobin-haptoglobin utilisation, porphyrin transporter	1.2e-05
0.05	SDN50686.1	Pseudomonas jinjuensis	FNIJ01000003.1	SDN50718.1	273649	272917	-	PF01298	TbpB_B_D	C-lobe and N-lobe beta barrels of Tf-binding protein B	2.7e-14	PF08794	Lipoprot_C	Lipoprotein GNA1870 C terminal like	0.0004
0.05	SEM42258.1	Pasteurella skyensis	FOBN01000017.1	SEM42283.1	16619	15833	-	PF01298	TbpB_B_D	C-lobe and N-lobe beta barrels of Tf-binding protein B	5.6e-08	PF16960	HpuA	Haemoglobin-haptoglobin utilisation, porphyrin transporter	0.00034
0.05	SFU90257.1	Xenorhabdus koppenhoeferi	FPBJ01000042.1	SFU90242.1	7022	7763	+	PF01298	TbpB_B_D	C-lobe and N-lobe beta barrels of Tf-binding protein B	8.3e-09	PF16960	HpuA	Haemoglobin-haptoglobin utilisation, porphyrin transporter	2.9e-06
0.05	SIP73703.1	Xenorhabdus innexi	LT699767.1	SIP73705.1	516862	516163	-	PF01298	TbpB_B_D	C-lobe and N-lobe beta barrels of Tf-binding protein B	1.5e-09	PF16960	HpuA	Haemoglobin-haptoglobin utilisation, porphyrin transporter	2.6e-05
0.05	SJX23170.1	Acinetobacter johnsonii	FUUY01000010.1	SJX23169.1	121737	122556	+	PF01298	TbpB_B_D	C-lobe and N-lobe beta barrels of Tf-binding protein B	1.4e-06	PF16960	HpuA	Haemoglobin-haptoglobin utilisation, porphyrin transporter	1.1e-05
0.05	SMB81211.1	Pasteurella testudinis DSM 23072	FWWV01000005.1	SMB81210.1	49707	50508	+	PF01298	TbpB_B_D	C-lobe and N-lobe beta barrels of Tf-binding protein B	4.1e-09	PF16960	HpuA	Haemoglobin-haptoglobin utilisation, porphyrin transporter	5e-05
0.05	SPY10485.1	Neisseria meningitidis	UATE01000005.1	SPY10486.1	463587	462144	-	PF01298	TbpB_B_D	C-lobe and N-lobe beta barrels of Tf-binding protein B	3.2e-17	PF16960	HpuA	Haemoglobin-haptoglobin utilisation, porphyrin transporter	0.00081
0.05	SPY95261.1	Proteus mirabilis	UAUE01000008.1	SPY95257.1	8737	9274	+	PF01298	TbpB_B_D	C-lobe and N-lobe beta barrels of Tf-binding protein B	4.9e-11	PF16960	HpuA	Haemoglobin-haptoglobin utilisation, porphyrin transporter	0.00016
0.05	SPY95263.1	Proteus mirabilis	UAUE01000008.1	SPY95257.1	8737	9274	+	PF01298	TbpB_B_D	C-lobe and N-lobe beta barrels of Tf-binding protein B	4.9e-11	PF16960	HpuA	Haemoglobin-haptoglobin utilisation, porphyrin transporter	0.00016
0.05	STO64510.1	Haemophilus parahaemolyticus	UGHH01000002.1	STO64509.1	1492829	1493438	+	PF01298	TbpB_B_D	C-lobe and N-lobe beta barrels of Tf-binding protein B	4.9e-10	PF08794	Lipoprot_C	Lipoprotein GNA1870 C terminal like	3.6e-05
0.05	STO93056.1	Haemophilus pittmaniae	UGHS01000004.1	STO93054.1	81291	82041	+	PF01298	TbpB_B_D	C-lobe and N-lobe beta barrels of Tf-binding protein B	3.5e-22	PF16960	HpuA	Haemoglobin-haptoglobin utilisation, porphyrin transporter	1.1e-05
0.05	STO93056.1	Haemophilus pittmaniae	UGHS01000004.1	STO93055.1	82392	83163	+	PF01298	TbpB_B_D	C-lobe and N-lobe beta barrels of Tf-binding protein B	3.9e-23	PF16960	HpuA	Haemoglobin-haptoglobin utilisation, porphyrin transporter	7.8e-10
0.05	STY86645.1	Moraxella ovis	UGPW01000001.1	STY86646.1	605018	607826	+	PF01298	TbpB_B_D	C-lobe and N-lobe beta barrels of Tf-binding protein B	1.8e-52	PF17484	TbpB_A	N-Lobe handle Tf-binding protein B	1.5e-10
0.05	STY92869.1	Moraxella bovis	UGPZ01000003.1	STY92870.1	1057	4249	+	PF01298	TbpB_B_D	C-lobe and N-lobe beta barrels of Tf-binding protein B	8.2e-53	PF17484	TbpB_A	N-Lobe handle Tf-binding protein B	1.1e-08	PF08774	VRR_NUC	VRR-NUC domain	0.00066
0.05	STZ09484.1	Moraxella caprae	UGQB01000004.1	STZ09483.1	2433523	2430682	-	PF01298	TbpB_B_D	C-lobe and N-lobe beta barrels of Tf-binding protein B	6.7e-53	PF17484	TbpB_A	N-Lobe handle Tf-binding protein B	6.6e-10
0.05	STZ75776.1	Bergeriella denitrificans	UGQS01000001.1	STZ75777.1	546417	544923	-	PF01298	TbpB_B_D	C-lobe and N-lobe beta barrels of Tf-binding protein B	1.5e-06	PF08794	Lipoprot_C	Lipoprotein GNA1870 C terminal like	1.1e-05
0.05	SUA43927.1	Neisseria zoodegmatis	UGRS01000002.1	SUA43926.1	154613	155402	+	PF01298	TbpB_B_D	C-lobe and N-lobe beta barrels of Tf-binding protein B	1.3e-06	PF16960	HpuA	Haemoglobin-haptoglobin utilisation, porphyrin transporter	6.1e-05
0.05	SUB24831.1	Avibacterium avium	UGSP01000001.1	SUB24833.1	1957720	1955923	-	PF01298	TbpB_B_D	C-lobe and N-lobe beta barrels of Tf-binding protein B	5.2e-48	PF17483	TbpB_C	C-lobe handle domain of Tf-binding protein B	0.0003
0.05	SUB25969.1	Avibacterium gallinarum	UGSQ01000003.1	SUB25971.1	290478	288681	-	PF01298	TbpB_B_D	C-lobe and N-lobe beta barrels of Tf-binding protein B	3.5e-49	PF17483	TbpB_C	C-lobe handle domain of Tf-binding protein B	0.0003
0.05	SUC03240.1	Proteus penneri	UGTQ01000009.1	SUC03239.1	3813104	3813905	+	PF01298	TbpB_B_D	C-lobe and N-lobe beta barrels of Tf-binding protein B	8.5e-11	PF16960	HpuA	Haemoglobin-haptoglobin utilisation, porphyrin transporter	0.00023
0.05	SUC11972.1	Proteus mirabilis	UGTS01000001.1	SUC11973.1	140687	139874	-	PF01298	TbpB_B_D	C-lobe and N-lobe beta barrels of Tf-binding protein B	2.2e-10	PF16960	HpuA	Haemoglobin-haptoglobin utilisation, porphyrin transporter	0.00032
0.05	SUT91544.1	[Actinobacillus] rossii	UFRQ01000003.1	SUT91538.1	1415858	1416743	+	PF01298	TbpB_B_D	C-lobe and N-lobe beta barrels of Tf-binding protein B	2e-18	PF16960	HpuA	Haemoglobin-haptoglobin utilisation, porphyrin transporter	1.2e-06
0.05	SVJ57621.1	Klebsiella pneumoniae	UIRA01000029.1	SVJ57620.1	64331	65144	+	PF01298	TbpB_B_D	C-lobe and N-lobe beta barrels of Tf-binding protein B	2.1e-10	PF16960	HpuA	Haemoglobin-haptoglobin utilisation, porphyrin transporter	0.00041
0.05	VEJ20531.1	Neisseria animaloris	LR134516.1	VEJ20532.1	278296	277531	-	PF01298	TbpB_B_D	C-lobe and N-lobe beta barrels of Tf-binding protein B	9e-08	PF16960	HpuA	Haemoglobin-haptoglobin utilisation, porphyrin transporter	6.6e-05
0.05	AAC22642.1	Haemophilus influenzae Rd KW20	L42023.1	AAC22641.1	1030274	1031144	+	PF01298	TbpB_B_D	C-lobe and N-lobe beta barrels of Tf-binding protein B	1.9e-22	PF17483	TbpB_C	C-lobe handle domain of Tf-binding protein B	0.00031
0.05	ABN74793.1	Actinobacillus pleuropneumoniae serovar 5b str. L20	CP000569.1	ABN74791.1	1939171	1939606	+	PF01298	TbpB_B_D	C-lobe and N-lobe beta barrels of Tf-binding protein B	1.6e-08	PF08794	Lipoprot_C	Lipoprotein GNA1870 C terminal like	2.1e-08
0.05	AEC16045.1	Gallibacterium anatis UMN179	CP002667.1	AEC16044.1	2285	2618	+	PF01298	TbpB_B_D	C-lobe and N-lobe beta barrels of Tf-binding protein B	1.7e-07	PF08794	Lipoprot_C	Lipoprotein GNA1870 C terminal like	0.00019
0.05	AGH39289.1	Bibersteinia trehalosi USDA-ARS-USMARC-192	CP003745.1	AGH39290.1	2159427	2158809	-	PF01298	TbpB_B_D	C-lobe and N-lobe beta barrels of Tf-binding protein B	8.5e-13	PF08794	Lipoprot_C	Lipoprotein GNA1870 C terminal like	0.0002
0.05	AHG74562.1	Mannheimia varigena USDA-ARS-USMARC-1296	CP006943.1	AHG74563.1	37357	36538	-	PF01298	TbpB_B_D	C-lobe and N-lobe beta barrels of Tf-binding protein B	1.3e-14	PF16960	HpuA	Haemoglobin-haptoglobin utilisation, porphyrin transporter	3.2e-07
0.05	AHG85634.1	Bibersteinia trehalosi USDA-ARS-USMARC-190	CP006956.1	AHG85635.1	399595	398071	-	PF01298	TbpB_B_D	C-lobe and N-lobe beta barrels of Tf-binding protein B	1.2e-09	PF08794	Lipoprot_C	Lipoprotein GNA1870 C terminal like	5.2e-07	PF07382	HC2	Histone H1-like nucleoprotein HC2	0.0004
0.05	AHG87220.1	Bibersteinia trehalosi USDA-ARS-USMARC-190	CP006956.1	AHG87221.1	2139614	2138996	-	PF01298	TbpB_B_D	C-lobe and N-lobe beta barrels of Tf-binding protein B	7.8e-12	PF08794	Lipoprot_C	Lipoprotein GNA1870 C terminal like	8.8e-05
0.05	AKG11147.1	Moraxella bovoculi	CP011378.1	AKG11148.1	620890	623719	+	PF01298	TbpB_B_D	C-lobe and N-lobe beta barrels of Tf-binding protein B	1.1e-51	PF17484	TbpB_A	N-Lobe handle Tf-binding protein B	2.9e-08
0.05	AKG17352.2	Moraxella bovoculi	CP011381.2	AKG17351.1	1457484	1454286	-	PF01298	TbpB_B_D	C-lobe and N-lobe beta barrels of Tf-binding protein B	3.7e-52	PF17484	TbpB_A	N-Lobe handle Tf-binding protein B	1.8e-07
0.05	AOF53626.1	Pasteurellaceae bacterium NI1060	CP013830.1	AOF53625.1	1638288	1638891	+	PF01298	TbpB_B_D	C-lobe and N-lobe beta barrels of Tf-binding protein B	3.7e-10	PF08794	Lipoprot_C	Lipoprotein GNA1870 C terminal like	3.5e-06
0.05	ARX32957.1	Proteus mirabilis	CP021694.1	ARX32958.1	375069	374256	-	PF01298	TbpB_B_D	C-lobe and N-lobe beta barrels of Tf-binding protein B	1.3e-10	PF16960	HpuA	Haemoglobin-haptoglobin utilisation, porphyrin transporter	0.00035
0.05	ATW43989.1	Glaesserella parasuis D74	CP018032.1	ATW44460.1	2005081	2003494	-	PF01298	TbpB_B_D	C-lobe and N-lobe beta barrels of Tf-binding protein B	1.4e-08	PF08794	Lipoprot_C	Lipoprotein GNA1870 C terminal like	1.8e-07
0.05	AUU84426.1	Leclercia sp. LSNIH1	CP026167.1	AUU84425.1	2131506	2132250	+	PF01298	TbpB_B_D	C-lobe and N-lobe beta barrels of Tf-binding protein B	4.7e-12	PF16960	HpuA	Haemoglobin-haptoglobin utilisation, porphyrin transporter	0.00045
0.05	AWI51677.1	Actinobacillus porcitonsillarum	CP029206.1	AWI51676.1	1938479	1939082	+	PF01298	TbpB_B_D	C-lobe and N-lobe beta barrels of Tf-binding protein B	4.8e-11	PF08794	Lipoprot_C	Lipoprotein GNA1870 C terminal like	1.5e-05
0.05	AWP54691.1	Haemophilus influenzae	CP029620.1	AWP54692.1	1880555	1879724	-	PF01298	TbpB_B_D	C-lobe and N-lobe beta barrels of Tf-binding protein B	1.1e-09	PF16960	HpuA	Haemoglobin-haptoglobin utilisation, porphyrin transporter	0.0001
0.05	AWY19675.1	Moraxella bovis	CP030241.1	AWY19677.1	702876	705579	+	PF01298	TbpB_B_D	C-lobe and N-lobe beta barrels of Tf-binding protein B	2e-54	PF17484	TbpB_A	N-Lobe handle Tf-binding protein B	1.1e-08
0.05	AXF64641.1	Leclercia sp. W17	CP031101.1	AXF64640.1	2287381	2288146	+	PF01298	TbpB_B_D	C-lobe and N-lobe beta barrels of Tf-binding protein B	5e-12	PF16960	HpuA	Haemoglobin-haptoglobin utilisation, porphyrin transporter	0.00073
0.05	BBF79415.1	Acinetobacter ursingii	AP018826.1	BBF79414.1	11979	12381	+	PF01298	TbpB_B_D	C-lobe and N-lobe beta barrels of Tf-binding protein B	1e-07	PF08794	Lipoprot_C	Lipoprotein GNA1870 C terminal like	5.9e-07
0.05	CAE15887.1	Photorhabdus laumondii subsp. laumondii TTO1	BX470251.1	CAE15888.1	4110590	4109843	-	PF01298	TbpB_B_D	C-lobe and N-lobe beta barrels of Tf-binding protein B	1.7e-07	PF16960	HpuA	Haemoglobin-haptoglobin utilisation, porphyrin transporter	6e-06
0.05	CAQ83337.1	Photorhabdus asymbiotica	FM162591.1	CAQ83336.1	1423412	1424159	+	PF01298	TbpB_B_D	C-lobe and N-lobe beta barrels of Tf-binding protein B	2.8e-08	PF16960	HpuA	Haemoglobin-haptoglobin utilisation, porphyrin transporter	0.0002
0.05	CAR46128.1	Proteus mirabilis HI4320	AM942759.1	CAR46126.1	3429179	3429980	+	PF01298	TbpB_B_D	C-lobe and N-lobe beta barrels of Tf-binding protein B	2.5e-10	PF16960	HpuA	Haemoglobin-haptoglobin utilisation, porphyrin transporter	0.00034
0.05	CAR66577.1	Photorhabdus asymbiotica subsp. asymbiotica ATCC 43949	FM211044.1	CAR66578.1	30611	29864	-	PF01298	TbpB_B_D	C-lobe and N-lobe beta barrels of Tf-binding protein B	2.8e-08	PF16960	HpuA	Haemoglobin-haptoglobin utilisation, porphyrin transporter	0.0002
0.05	OBY75173.1	Acinetobacter gyllenbergii	KV575261.1	OBY75174.1	74009	73217	-	PF01298	TbpB_B_D	C-lobe and N-lobe beta barrels of Tf-binding protein B	5.5e-06
0.05	OCX15331.1	Pseudomonas xanthomarina	MDEM01000033.1	OCX15330.1	191914	192745	+	PF01298	TbpB_B_D	C-lobe and N-lobe beta barrels of Tf-binding protein B	5.6e-05
0.05	OCZ35778.1	Acinetobacter pittii	MDIK01000080.1	OCZ35765.1	12314	13106	+	PF01298	TbpB_B_D	C-lobe and N-lobe beta barrels of Tf-binding protein B	4.6e-06
0.05	OCZ40686.1	Acinetobacter pittii	MDIX01000033.1	OCZ40676.1	96868	96076	-	PF01298	TbpB_B_D	C-lobe and N-lobe beta barrels of Tf-binding protein B	4.6e-06
0.05	ODI89512.1	Acinetobacter pittii	MDIJ01000135.1	ODI89511.1	18639	19431	+	PF01298	TbpB_B_D	C-lobe and N-lobe beta barrels of Tf-binding protein B	4.2e-06
0.05	ODN66113.1	Methylophaga muralis	MCRI01000027.1	ODN66114.1	7540	6799	-	PF01298	TbpB_B_D	C-lobe and N-lobe beta barrels of Tf-binding protein B	1.9e-06
0.05	ODP37053.1	Sphingomonas turrisvirgatae	MDDS01000039.1	ODP37054.1	9561	8301	-	PF01298	TbpB_B_D	C-lobe and N-lobe beta barrels of Tf-binding protein B	4.2e-07
0.05	ODU20499.1	Sphingomonas sp. SCN 67-18	MEFG01000027.1	ODU20498.1	146847	148005	+	PF01298	TbpB_B_D	C-lobe and N-lobe beta barrels of Tf-binding protein B	1.2e-07
0.05	ODU21995.1	Sphingomonas sp. SCN 67-18	MEFG01000014.1	ODU21994.1	171276	172035	+	PF01298	TbpB_B_D	C-lobe and N-lobe beta barrels of Tf-binding protein B	2.8e-06
0.05	OEY95032.1	Acinetobacter proteolyticus	MKKJ01000007.1	OEY95033.1	64304	63512	-	PF01298	TbpB_B_D	C-lobe and N-lobe beta barrels of Tf-binding protein B	3.2e-06
0.05	OFN26356.1	Neisseria sp. HMSC077D05	KV796992.1	OFN26355.1	35888	36761	+	PF01298	TbpB_B_D	C-lobe and N-lobe beta barrels of Tf-binding protein B	1.5e-05
0.05	OFN28409.1	Moraxella sp. HMSC061H09	KV796834.1	OFN28407.1	259776	262407	+	PF01298	TbpB_B_D	C-lobe and N-lobe beta barrels of Tf-binding protein B	1.2e-55
0.05	OFN78774.1	Neisseria sp. HMSC064E01	KV794944.1	OFN78773.1	10290	10908	+	PF01298	TbpB_B_D	C-lobe and N-lobe beta barrels of Tf-binding protein B	2.6e-15
0.05	OFN79966.1	Neisseria sp. HMSC064E01	KV794935.1	OFN79965.1	46813	47668	+	PF01298	TbpB_B_D	C-lobe and N-lobe beta barrels of Tf-binding protein B	0.00011
0.05	OFO68602.1	Neisseria sp. HMSC065C04	KV820415.1	OFO68601.1	46361	47246	+	PF01298	TbpB_B_D	C-lobe and N-lobe beta barrels of Tf-binding protein B	1.9e-05
0.05	OFR06472.1	Neisseria sp. HMSC055H02	KV812087.1	OFR06471.1	6887	7760	+	PF01298	TbpB_B_D	C-lobe and N-lobe beta barrels of Tf-binding protein B	5.7e-05
0.05	OFR58156.1	Neisseria sp. HMSC067G11	KV810773.1	OFR58155.1	152671	153556	+	PF01298	TbpB_B_D	C-lobe and N-lobe beta barrels of Tf-binding protein B	1.9e-05
0.05	OHD02045.1	Sphingopyxis sp. RIFCSPHIGHO2_01_FULL_65_24	MIAL01000016.1	OHD02044.1	8147	5591	-	PF01298	TbpB_B_D	C-lobe and N-lobe beta barrels of Tf-binding protein B	5.5e-13
0.05	OHJ51848.1	Salmonella enterica	MLTE01000008.1	OHJ51847.1	140690	140102	-	PF01298	TbpB_B_D	C-lobe and N-lobe beta barrels of Tf-binding protein B	6.4e-08
0.05	OHQ06537.1	Neisseria sp. HMSC064D07	KV831701.1	OHQ06536.1	77189	78155	+	PF01298	TbpB_B_D	C-lobe and N-lobe beta barrels of Tf-binding protein B	0.00019
0.05	OHR64235.1	Haemophilus sp. HMSC61B11	KV838003.1	OHR64205.1	0	767	+	PF01298	TbpB_B_D	C-lobe and N-lobe beta barrels of Tf-binding protein B	2.2e-23
0.05	OHR76502.1	Neisseria sp. HMSC70E02	KV838080.1	OHR76503.1	66151	65278	-	PF01298	TbpB_B_D	C-lobe and N-lobe beta barrels of Tf-binding protein B	1.5e-05
0.05	OHR78096.1	Neisseria sp. HMSC70E02	KV838067.1	OHR78097.1	37684	37123	-	PF01298	TbpB_B_D	C-lobe and N-lobe beta barrels of Tf-binding protein B	7.6e-15
0.05	OHT25447.1	Providencia stuartii	LVIE01000035.1	OHT25448.1	111303	110547	-	PF01298	TbpB_B_D	C-lobe and N-lobe beta barrels of Tf-binding protein B	1.2e-05
0.05	OIF72005.1	Acinetobacter baumannii	LYIX01002116.1	OIF72000.1	4910	4118	-	PF01298	TbpB_B_D	C-lobe and N-lobe beta barrels of Tf-binding protein B	4.6e-06
0.05	OIG67140.1	Acinetobacter baumannii	LYKI01000069.1	OIG67027.1	26792	27584	+	PF01298	TbpB_B_D	C-lobe and N-lobe beta barrels of Tf-binding protein B	3.6e-06
0.05	OJU20214.1	Sphingomonas sp. 66-10	MKRR01000097.1	OJU20215.1	58781	60533	+	PF01298	TbpB_B_D	C-lobe and N-lobe beta barrels of Tf-binding protein B	1e-07
0.05	OJU54780.1	Acinetobacter sp. 39-4	MKRP01001392.1	OJU54781.1	2714	1922	-	PF01298	TbpB_B_D	C-lobe and N-lobe beta barrels of Tf-binding protein B	5.7e-06
0.05	OJV32669.1	Sphingomonas sp. 67-36	MKSU01000010.1	OJV32668.1	105199	106912	+	PF01298	TbpB_B_D	C-lobe and N-lobe beta barrels of Tf-binding protein B	1.9e-10
0.05	OJV32900.1	Sphingomonas sp. 67-36	MKSU01000009.1	OJV32901.1	177522	176331	-	PF01298	TbpB_B_D	C-lobe and N-lobe beta barrels of Tf-binding protein B	7.3e-06
0.05	OJX03902.1	Burkholderiales bacterium 70-64	MKUQ01000044.1	OJX03903.1	18085	17191	-	PF01298	TbpB_B_D	C-lobe and N-lobe beta barrels of Tf-binding protein B	0.00036
0.05	OJY68723.1	Sphingobium sp. 66-54	MKWI01000009.1	OJY68651.1	132137	133775	+	PF01298	TbpB_B_D	C-lobe and N-lobe beta barrels of Tf-binding protein B	1.2e-06
0.05	OKP01810.1	Xenorhabdus eapokensis	MKGQ01000020.1	OKP01811.1	11844	12582	+	PF01298	TbpB_B_D	C-lobe and N-lobe beta barrels of Tf-binding protein B	9e-09
0.05	OKP01812.1	Xenorhabdus eapokensis	MKGQ01000020.1	OKP01811.1	11844	12582	+	PF01298	TbpB_B_D	C-lobe and N-lobe beta barrels of Tf-binding protein B	9e-09
0.05	OKP08106.1	Xenorhabdus thuongxuanensis	MKGR01000004.1	OKP08107.1	60662	59924	-	PF01298	TbpB_B_D	C-lobe and N-lobe beta barrels of Tf-binding protein B	1.1e-08
0.05	OKP08106.1	Xenorhabdus thuongxuanensis	MKGR01000004.1	OKP08111.1	65007	64434	-	PF01298	TbpB_B_D	C-lobe and N-lobe beta barrels of Tf-binding protein B	5.9e-05
0.05	OKP08109.1	Xenorhabdus thuongxuanensis	MKGR01000004.1	OKP08107.1	60662	59924	-	PF01298	TbpB_B_D	C-lobe and N-lobe beta barrels of Tf-binding protein B	1.1e-08
0.05	OKP08109.1	Xenorhabdus thuongxuanensis	MKGR01000004.1	OKP08111.1	65007	64434	-	PF01298	TbpB_B_D	C-lobe and N-lobe beta barrels of Tf-binding protein B	5.9e-05
0.05	OLF40723.1	Psychrobacter sp. Rd 27.2	MRYB01000006.1	OLF40724.1	51991	45862	-	PF01298	TbpB_B_D	C-lobe and N-lobe beta barrels of Tf-binding protein B	8e-31
0.05	OLS61004.1	Pseudomonas putida	MKZO01000036.1	OLS61005.1	143886	143049	-	PF01298	TbpB_B_D	C-lobe and N-lobe beta barrels of Tf-binding protein B	6.5e-05
0.05	OOD18687.1	Stenotrophomonas maltophilia	MTGD01000011.1	OOD18686.1	87169	87934	+	PF01298	TbpB_B_D	C-lobe and N-lobe beta barrels of Tf-binding protein B	1.4e-06
0.05	OOF29229.1	Salinivibrio sp. IB872	MUFO01000002.1	OOF29228.1	65776	66505	+	PF01298	TbpB_B_D	C-lobe and N-lobe beta barrels of Tf-binding protein B	2e-08
0.05	OOF37150.1	Rodentibacter heidelbergensis	MLHH01000005.1	OOF37149.1	34980	35592	+	PF01298	TbpB_B_D	C-lobe and N-lobe beta barrels of Tf-binding protein B	1.6e-18
0.05	OOF38816.1	Rodentibacter mrazii	MLHG01000052.1	OOF38814.1	17078	18065	+	PF01298	TbpB_B_D	C-lobe and N-lobe beta barrels of Tf-binding protein B	1.2e-25
0.05	OOF38816.1	Rodentibacter mrazii	MLHG01000052.1	OOF38815.1	18244	19066	+	PF01298	TbpB_B_D	C-lobe and N-lobe beta barrels of Tf-binding protein B	7.7e-26
0.05	OOF39265.1	Rodentibacter rarus	MLHJ01000127.1	OOF39263.1	0	1425	+	PF01298	TbpB_B_D	C-lobe and N-lobe beta barrels of Tf-binding protein B	0.00022
0.05	OOF44822.1	Rodentibacter rarus	MLHJ01000009.1	OOF44821.1	9520	10483	+	PF01298	TbpB_B_D	C-lobe and N-lobe beta barrels of Tf-binding protein B	2.8e-18
0.05	OOF52141.1	Rodentibacter genomosp. 1	MLHN01000001.1	OOF52140.1	118123	118741	+	PF01298	TbpB_B_D	C-lobe and N-lobe beta barrels of Tf-binding protein B	9.1e-11
0.05	OOF52849.1	Rodentibacter genomosp. 2	MLHO01000083.1	OOF52850.1	7605	6783	-	PF01298	TbpB_B_D	C-lobe and N-lobe beta barrels of Tf-binding protein B	7.6e-26
0.05	OOF54510.1	Rodentibacter genomosp. 2	MLHP01000028.1	OOF54509.1	0	875	+	PF01298	TbpB_B_D	C-lobe and N-lobe beta barrels of Tf-binding protein B	1.5e-20
0.05	OOF55322.1	Rodentibacter genomosp. 2	MLHP01000021.1	OOF55321.1	22806	23598	+	PF01298	TbpB_B_D	C-lobe and N-lobe beta barrels of Tf-binding protein B	3.4e-09
0.05	OOF58569.1	Rodentibacter myodis	MLHQ01000015.1	OOF58568.1	16547	18224	+	PF01298	TbpB_B_D	C-lobe and N-lobe beta barrels of Tf-binding protein B	1.5e-13
0.05	OOF62995.1	Rodentibacter sp. Ppn85	MLHS01000052.1	OOF62994.1	31630	32422	+	PF01298	TbpB_B_D	C-lobe and N-lobe beta barrels of Tf-binding protein B	8.6e-09
0.05	OOF65447.1	Rodentibacter sp. Ppn85	MLHS01000028.1	OOF65439.1	23745	24594	+	PF01298	TbpB_B_D	C-lobe and N-lobe beta barrels of Tf-binding protein B	1.8e-27
0.05	OOF66705.1	Rodentibacter pneumotropicus	MKZZ01000019.1	OOF66704.1	0	707	+	PF01298	TbpB_B_D	C-lobe and N-lobe beta barrels of Tf-binding protein B	3.4e-25
0.05	OOF67344.1	Rodentibacter pneumotropicus	MKZZ01000012.1	OOF67345.1	5406	4608	-	PF01298	TbpB_B_D	C-lobe and N-lobe beta barrels of Tf-binding protein B	2.8e-09
0.05	OOF68223.1	Rodentibacter heylii	MLAA01000035.1	OOF68222.1	11403	12201	+	PF01298	TbpB_B_D	C-lobe and N-lobe beta barrels of Tf-binding protein B	6.2e-08
0.05	OOF76793.1	Rodentibacter heylii	MLAD01000044.1	OOF76794.1	2779	1981	-	PF01298	TbpB_B_D	C-lobe and N-lobe beta barrels of Tf-binding protein B	3.8e-08
0.05	OOF77409.1	Rodentibacter heylii	MLAF01000116.1	OOF77408.1	161	959	+	PF01298	TbpB_B_D	C-lobe and N-lobe beta barrels of Tf-binding protein B	4.3e-08
0.05	OOF77523.1	Rodentibacter heylii	MLAE01000040.1	OOF77522.1	26357	27155	+	PF01298	TbpB_B_D	C-lobe and N-lobe beta barrels of Tf-binding protein B	4e-08
0.05	OOF82035.1	Rodentibacter heylii	MLAF01000009.1	OOF82034.1	17042	18110	+	PF01298	TbpB_B_D	C-lobe and N-lobe beta barrels of Tf-binding protein B	8.6e-26
0.05	OOF83324.1	Rodentibacter ratti	MLAG01000014.1	OOF83325.1	9771	8940	-	PF01298	TbpB_B_D	C-lobe and N-lobe beta barrels of Tf-binding protein B	6e-25
0.05	OOF83838.1	Rodentibacter ratti	MLAH01000057.1	OOF83837.1	22054	22849	+	PF01298	TbpB_B_D	C-lobe and N-lobe beta barrels of Tf-binding protein B	6.6e-08
0.05	OOF85309.1	Rodentibacter ratti	MLAH01000023.1	OOF85311.1	13066	11596	-	PF01298	TbpB_B_D	C-lobe and N-lobe beta barrels of Tf-binding protein B	3.5e-05
0.05	OOF85354.1	Rodentibacter ratti	MLAH01000023.1	OOF85353.1	56671	57649	+	PF01298	TbpB_B_D	C-lobe and N-lobe beta barrels of Tf-binding protein B	3.7e-21	PF00802	Glycoprotein_G	Pneumovirus attachment glycoprotein G	6.3e-05
0.05	OOR85439.1	Moraxella canis	MUXT01000001.1	OOR85440.1	275584	274834	-	PF01298	TbpB_B_D	C-lobe and N-lobe beta barrels of Tf-binding protein B	1.1e-12
0.05	OOR93635.1	Glaesserella parasuis	MUXW01000003.1	OOR93636.1	62003	60323	-	PF01298	TbpB_B_D	C-lobe and N-lobe beta barrels of Tf-binding protein B	4.1e-05
0.05	OOS22650.1	Moraxella pluranimalium	MUYU01000026.1	OOS22651.1	61156	60856	-	PF01298	TbpB_B_D	C-lobe and N-lobe beta barrels of Tf-binding protein B	2e-15
0.05	OOS22820.1	Moraxella lincolnii	MUYT01000001.1	OOS22818.1	217448	220061	+	PF01298	TbpB_B_D	C-lobe and N-lobe beta barrels of Tf-binding protein B	7.1e-59
0.05	OOV33817.1	Candidatus Synechococcus spongiarum LMB bulk15M	MWLD01000052.1	OOV33815.1	635	1079	+	PF01298	TbpB_B_D	C-lobe and N-lobe beta barrels of Tf-binding protein B	0.00011
0.05	OOV99768.1	Pseudomonas sp. MF4836	MVOL01000002.1	OOV99767.1	566344	567181	+	PF01298	TbpB_B_D	C-lobe and N-lobe beta barrels of Tf-binding protein B	0.00018
0.05	OPD63098.1	Lysobacter enzymogenes	MTAY01000040.1	OPD63070.1	144278	143537	-	PF01298	TbpB_B_D	C-lobe and N-lobe beta barrels of Tf-binding protein B	1.9e-09
0.05	OPH38668.1	Moraxella lacunata	MXAN01000012.1	OPH38676.1	31962	34578	+	PF01298	TbpB_B_D	C-lobe and N-lobe beta barrels of Tf-binding protein B	4.7e-61
0.05	OPH38678.1	Moraxella lacunata	MXAN01000012.1	OPH38676.1	31962	34578	+	PF01298	TbpB_B_D	C-lobe and N-lobe beta barrels of Tf-binding protein B	4.7e-61
0.05	OPH39301.1	Moraxella lacunata	MXAN01000004.1	OPH39303.1	28496	27593	-	PF01298	TbpB_B_D	C-lobe and N-lobe beta barrels of Tf-binding protein B	1.7e-55
0.05	OQM39914.1	Citrobacter braakii	NAEW01000015.1	OQM39915.1	16147	16918	+	PF01298	TbpB_B_D	C-lobe and N-lobe beta barrels of Tf-binding protein B	2.4e-08
0.05	OSD57486.1	Salmonella enterica subsp. enterica serovar Rough O:d:1,7	NBPI01000070.1	OSD57487.1	2405	3047	+	PF01298	TbpB_B_D	C-lobe and N-lobe beta barrels of Tf-binding protein B	1.7e-07
0.05	OSI06840.1	Neisseria animaloris	MTBN01000014.1	OSI06866.1	6696	7908	+	PF01298	TbpB_B_D	C-lobe and N-lobe beta barrels of Tf-binding protein B	1.5e-10
0.05	OSI06867.1	Neisseria animaloris	MTBN01000014.1	OSI06866.1	6696	7908	+	PF01298	TbpB_B_D	C-lobe and N-lobe beta barrels of Tf-binding protein B	1.5e-10
0.05	OTA15336.1	Xenorhabdus vietnamensis	MUBJ01000016.1	OTA15337.1	33137	32396	-	PF01298	TbpB_B_D	C-lobe and N-lobe beta barrels of Tf-binding protein B	2.2e-09
0.05	OTA19232.1	Xenorhabdus beddingii	MUBK01000021.1	OTA19237.1	79786	80527	+	PF01298	TbpB_B_D	C-lobe and N-lobe beta barrels of Tf-binding protein B	8.4e-08
0.05	OTA19238.1	Xenorhabdus beddingii	MUBK01000021.1	OTA19237.1	79786	80527	+	PF01298	TbpB_B_D	C-lobe and N-lobe beta barrels of Tf-binding protein B	8.4e-08
0.05	OTS53527.1	Acinetobacter pittii	NGGW01000029.1	OTS53368.1	67372	68164	+	PF01298	TbpB_B_D	C-lobe and N-lobe beta barrels of Tf-binding protein B	4.7e-06
0.05	OUY06504.1	Acinetobacter populi	NEXX01000004.1	OUY06505.1	25213	24364	-	PF01298	TbpB_B_D	C-lobe and N-lobe beta barrels of Tf-binding protein B	1.1e-07
0.05	OWK67260.1	Acinetobacter baumannii	NGKM01000005.1	OWK67261.1	138613	137821	-	PF01298	TbpB_B_D	C-lobe and N-lobe beta barrels of Tf-binding protein B	4.8e-06
0.05	OWO82084.1	Photorhabdus luminescens	MYFJ01000035.1	OWO82085.1	150979	150232	-	PF01298	TbpB_B_D	C-lobe and N-lobe beta barrels of Tf-binding protein B	7e-07
0.05	OWQ78300.1	Stenotrophomonas maltophilia	NIVX01000017.1	OWQ78299.1	41717	42482	+	PF01298	TbpB_B_D	C-lobe and N-lobe beta barrels of Tf-binding protein B	1.6e-06
0.05	OWR27634.1	Stenotrophomonas pavanii	NIXP01000137.1	OWR27635.1	25304	24539	-	PF01298	TbpB_B_D	C-lobe and N-lobe beta barrels of Tf-binding protein B	2.9e-06
0.05	OXL27801.1	Psychrobacter sp. DAB_AL32B	NEXU01000013.1	OXL27800.1	0	1851	+	PF01298	TbpB_B_D	C-lobe and N-lobe beta barrels of Tf-binding protein B	1.3e-19
0.05	OYD22765.1	Oceanimonas baumannii	NQJF01000013.1	OYD22764.1	78107	78836	+	PF01298	TbpB_B_D	C-lobe and N-lobe beta barrels of Tf-binding protein B	3.2e-07
0.05	OYU01634.1	Sphingomonadaceae bacterium PASS1	NKIR01000008.1	OYU01586.1	70957	72658	+	PF01298	TbpB_B_D	C-lobe and N-lobe beta barrels of Tf-binding protein B	0.00064
0.05	OYY75959.1	Sphingomonas sp. 28-62-20	NCGH01000027.1	OYY75958.1	39812	38906	-	PF01298	TbpB_B_D	C-lobe and N-lobe beta barrels of Tf-binding protein B	0.0002
0.05	OYZ09968.1	Novosphingobium sp. 28-62-57	NCGO01000007.1	OYZ09967.1	45759	43419	-	PF01298	TbpB_B_D	C-lobe and N-lobe beta barrels of Tf-binding protein B	8.5e-14
0.05	OZN48921.1	Gallibacterium anatis	NLFM01000012.1	OZN48920.1	60500	61484	+	PF01298	TbpB_B_D	C-lobe and N-lobe beta barrels of Tf-binding protein B	5.9e-17
0.05	OZS72240.1	Providencia rettgeri	NOWC01000042.1	OZS72241.1	25613	24869	-	PF01298	TbpB_B_D	C-lobe and N-lobe beta barrels of Tf-binding protein B	1.4e-06
0.05	OZS75053.1	Providencia rettgeri	NOWC01000007.1	OZS75054.1	39739	38992	-	PF01298	TbpB_B_D	C-lobe and N-lobe beta barrels of Tf-binding protein B	1.5e-06
0.05	OZV17335.1	Aggregatibacter actinomycetemcomitans	NPOT01000002.1	OZV17336.1	217677	216915	-	PF01298	TbpB_B_D	C-lobe and N-lobe beta barrels of Tf-binding protein B	3e-25
0.05	PAM74917.1	Acinetobacter baumannii	NKKG01000020.1	PAM74830.1	10349	11141	+	PF01298	TbpB_B_D	C-lobe and N-lobe beta barrels of Tf-binding protein B	3.6e-06
0.05	PAU37231.1	Vibrio coralliilyticus	NRHY01000007.1	PAU37230.1	53988	54690	+	PF01298	TbpB_B_D	C-lobe and N-lobe beta barrels of Tf-binding protein B	4.1e-05
0.05	PAW00806.1	Vibrio coralliilyticus	NRQO01000022.1	PAW00807.1	17468	16766	-	PF01298	TbpB_B_D	C-lobe and N-lobe beta barrels of Tf-binding protein B	4.1e-05
0.05	PBK03816.1	Pseudomonas abyssi	NTMR01000016.1	PBK03817.1	128652	127911	-	PF01298	TbpB_B_D	C-lobe and N-lobe beta barrels of Tf-binding protein B	5.2e-10
0.05	PCI26764.1	Candidatus Kaiserbacteria bacterium	NVTG01000116.1	PCI26763.1	1287	2046	+	PF01298	TbpB_B_D	C-lobe and N-lobe beta barrels of Tf-binding protein B	0.00034
0.05	PCQ38770.1	Providencia rettgeri	NXKD01000005.1	PCQ38768.1	3770	4514	+	PF01298	TbpB_B_D	C-lobe and N-lobe beta barrels of Tf-binding protein B	1.9e-06
0.05	PCQ39806.1	Providencia rettgeri	NXKD01000001.1	PCQ39805.1	199261	200008	+	PF01298	TbpB_B_D	C-lobe and N-lobe beta barrels of Tf-binding protein B	1.5e-06
0.05	PEQ14096.1	Novosphingobium sp. PC22D	MWMO01000001.1	PEQ14097.1	66336	65130	-	PF01298	TbpB_B_D	C-lobe and N-lobe beta barrels of Tf-binding protein B	2.4e-08
0.05	PHH10396.1	Morganella morganii	PDLE01000004.1	PHH10395.1	3567796	3568576	+	PF01298	TbpB_B_D	C-lobe and N-lobe beta barrels of Tf-binding protein B	2.9e-12
0.05	PHM23337.1	Xenorhabdus ehlersii	NIBT01000015.1	PHM23338.1	46962	46221	-	PF01298	TbpB_B_D	C-lobe and N-lobe beta barrels of Tf-binding protein B	8e-08
0.05	PHM23337.1	Xenorhabdus ehlersii	NIBT01000015.1	PHM23341.1	50445	49896	-	PF01298	TbpB_B_D	C-lobe and N-lobe beta barrels of Tf-binding protein B	0.00052
0.05	PHM23337.1	Xenorhabdus ehlersii	NIBT01000015.1	PHM23342.1	51308	50735	-	PF01298	TbpB_B_D	C-lobe and N-lobe beta barrels of Tf-binding protein B	0.00031
0.05	PHM23337.1	Xenorhabdus ehlersii	NIBT01000015.1	PHM23343.1	52315	51598	-	PF01298	TbpB_B_D	C-lobe and N-lobe beta barrels of Tf-binding protein B	2.5e-10
0.05	PHM23340.1	Xenorhabdus ehlersii	NIBT01000015.1	PHM23338.1	46962	46221	-	PF01298	TbpB_B_D	C-lobe and N-lobe beta barrels of Tf-binding protein B	8e-08
0.05	PHM23340.1	Xenorhabdus ehlersii	NIBT01000015.1	PHM23341.1	50445	49896	-	PF01298	TbpB_B_D	C-lobe and N-lobe beta barrels of Tf-binding protein B	0.00052
0.05	PHM23340.1	Xenorhabdus ehlersii	NIBT01000015.1	PHM23342.1	51308	50735	-	PF01298	TbpB_B_D	C-lobe and N-lobe beta barrels of Tf-binding protein B	0.00031
0.05	PHM23340.1	Xenorhabdus ehlersii	NIBT01000015.1	PHM23343.1	52315	51598	-	PF01298	TbpB_B_D	C-lobe and N-lobe beta barrels of Tf-binding protein B	2.5e-10
0.05	PHM25444.1	Xenorhabdus budapestensis	NIBS01000019.1	PHM25445.1	59421	58683	-	PF01298	TbpB_B_D	C-lobe and N-lobe beta barrels of Tf-binding protein B	5.8e-09
0.05	PHM50479.1	Xenorhabdus miraniensis	NITZ01000002.1	PHM50480.1	317310	316569	-	PF01298	TbpB_B_D	C-lobe and N-lobe beta barrels of Tf-binding protein B	3.7e-08
0.05	PHM50482.1	Xenorhabdus miraniensis	NITZ01000002.1	PHM50480.1	317310	316569	-	PF01298	TbpB_B_D	C-lobe and N-lobe beta barrels of Tf-binding protein B	3.7e-08
0.05	PHM54420.1	Xenorhabdus sp. KK7.4	NJAH01000015.1	PHM54421.1	100647	99942	-	PF01298	TbpB_B_D	C-lobe and N-lobe beta barrels of Tf-binding protein B	2.1e-08
0.05	PHM58671.1	Xenorhabdus sp. KK7.4	NJAH01000005.1	PHM58670.1	124567	125308	+	PF01298	TbpB_B_D	C-lobe and N-lobe beta barrels of Tf-binding protein B	6.2e-10
0.05	PHM66155.1	Xenorhabdus stockiae	NJAJ01000010.1	PHM66156.1	67359	66627	-	PF01298	TbpB_B_D	C-lobe and N-lobe beta barrels of Tf-binding protein B	1.1e-09
0.05	PHM69927.1	Xenorhabdus sp. KJ12.1	NJCW01000013.1	PHM69926.1	55301	56042	+	PF01298	TbpB_B_D	C-lobe and N-lobe beta barrels of Tf-binding protein B	3.2e-10
0.05	PHS69326.1	Methylophaga sp.	NVUI01000008.1	PHS69327.1	83817	83055	-	PF01298	TbpB_B_D	C-lobe and N-lobe beta barrels of Tf-binding protein B	0.00034
0.05	PID37745.1	Pseudomonadales bacterium	PDPB01000014.1	PID37744.1	9373	10105	+	PF01298	TbpB_B_D	C-lobe and N-lobe beta barrels of Tf-binding protein B	7.5e-13
0.05	PID64779.1	Gammaproteobacteria bacterium	PDQB01000071.1	PID64778.1	0	239	+	PF01298	TbpB_B_D	C-lobe and N-lobe beta barrels of Tf-binding protein B	1.1e-08
0.05	PII11952.1	Stenotrophomonas indicatrix	PEJS01000001.1	PII11953.1	2082885	2082120	-	PF01298	TbpB_B_D	C-lobe and N-lobe beta barrels of Tf-binding protein B	0.00014
0.05	PJG85765.1	Conservatibacter flavescens	PHHA01000006.1	PJG85764.1	37818	38649	+	PF01298	TbpB_B_D	C-lobe and N-lobe beta barrels of Tf-binding protein B	1.6e-22
0.05	PJG86021.1	Conservatibacter flavescens	PHHA01000003.1	PJG86022.1	76174	75376	-	PF01298	TbpB_B_D	C-lobe and N-lobe beta barrels of Tf-binding protein B	4.1e-10
0.05	PJI82226.1	Stenotrophomonas sp. YR399	PGTW01000001.1	PJI82225.1	2077252	2078017	+	PF01298	TbpB_B_D	C-lobe and N-lobe beta barrels of Tf-binding protein B	4.2e-05
0.05	PJL11363.1	Stenotrophomonas maltophilia	NEQS01000012.1	PJL11364.1	1891343	1890578	-	PF01298	TbpB_B_D	C-lobe and N-lobe beta barrels of Tf-binding protein B	7e-05
0.05	PJL14227.1	Stenotrophomonas maltophilia	NEQT01000025.1	PJL14228.1	215961	215196	-	PF01298	TbpB_B_D	C-lobe and N-lobe beta barrels of Tf-binding protein B	2.1e-06
0.05	PJL29029.1	Stenotrophomonas maltophilia	NEQV01000003.1	PJL29028.1	226219	226984	+	PF01298	TbpB_B_D	C-lobe and N-lobe beta barrels of Tf-binding protein B	3.3e-06
0.05	PJL41583.1	Stenotrophomonas maltophilia	NEQY01000005.1	PJL41584.1	537831	537066	-	PF01298	TbpB_B_D	C-lobe and N-lobe beta barrels of Tf-binding protein B	3.8e-05
0.05	PJL50023.1	Stenotrophomonas maltophilia	NERA01000005.1	PJL50024.1	404230	403465	-	PF01298	TbpB_B_D	C-lobe and N-lobe beta barrels of Tf-binding protein B	8.5e-07
0.05	PJL58927.1	Stenotrophomonas maltophilia	NERD01000002.1	PJL58928.1	1901096	1900331	-	PF01298	TbpB_B_D	C-lobe and N-lobe beta barrels of Tf-binding protein B	3.2e-05
0.05	PJL76657.1	Stenotrophomonas maltophilia	NERH01000008.1	PJL76658.1	458743	457978	-	PF01298	TbpB_B_D	C-lobe and N-lobe beta barrels of Tf-binding protein B	2.5e-06
0.05	PJO52390.1	Stenotrophomonas lactitubi	PHQX01000001.1	PJO52391.1	1997060	1996295	-	PF01298	TbpB_B_D	C-lobe and N-lobe beta barrels of Tf-binding protein B	5.4e-05
0.05	PKF33518.1	Acinetobacter proteolyticus	PISJ01000013.1	PKF33517.1	393165	393957	+	PF01298	TbpB_B_D	C-lobe and N-lobe beta barrels of Tf-binding protein B	5.7e-06
0.05	PKF77135.1	Vibrio sp. vnigr-6D03	PIZL01000038.1	PKF77136.1	33269	32519	-	PF01298	TbpB_B_D	C-lobe and N-lobe beta barrels of Tf-binding protein B	3.5e-09
0.05	PKG35844.1	Psychrobacter sp. Sarcosine-3u-12	PJBY01000085.1	PKG35845.1	9715	1813	-	PF01298	TbpB_B_D	C-lobe and N-lobe beta barrels of Tf-binding protein B	3.3e-35
0.05	PKG35844.1	Psychrobacter sp. Sarcosine-3u-12	PJBY01000085.1	PKG35846.1	15925	10498	-	PF01298	TbpB_B_D	C-lobe and N-lobe beta barrels of Tf-binding protein B	7.8e-28
0.05	PKZ62227.1	Neisseria perflava	PKJQ01000001.1	PKZ62228.1	294394	293428	-	PF01298	TbpB_B_D	C-lobe and N-lobe beta barrels of Tf-binding protein B	0.00019
0.05	PLA50664.1	Neisseria perflava	PKJP01000002.1	PLA50665.1	294450	293484	-	PF01298	TbpB_B_D	C-lobe and N-lobe beta barrels of Tf-binding protein B	0.00019
0.05	PLR10220.1	Caulobacter flavus	PJRQ01000038.1	PLR10221.1	2750	1985	-	PF01298	TbpB_B_D	C-lobe and N-lobe beta barrels of Tf-binding protein B	1.8e-05
0.05	PLR12766.1	Caulobacter flavus	PJRQ01000030.1	PLR12767.1	106997	109631	+	PF01298	TbpB_B_D	C-lobe and N-lobe beta barrels of Tf-binding protein B	2.6e-19
0.05	PLR25645.1	Caulobacter zeae	PJRS01000019.1	PLR25646.1	28246	27481	-	PF01298	TbpB_B_D	C-lobe and N-lobe beta barrels of Tf-binding protein B	1.6e-05
0.05	PMC15072.1	Oligella urethralis	PNGK01000029.1	PMC15075.1	4915	4057	-	PF01298	TbpB_B_D	C-lobe and N-lobe beta barrels of Tf-binding protein B	5.7e-06
0.05	PMJ31846.1	Vibrio splendidus	MCWL01000013.1	PMJ31845.1	401638	402367	+	PF01298	TbpB_B_D	C-lobe and N-lobe beta barrels of Tf-binding protein B	1.3e-07
0.05	PMR80917.1	Halomonas urumqiensis	PNRG01000013.1	PMR80918.1	212232	211176	-	PF01298	TbpB_B_D	C-lobe and N-lobe beta barrels of Tf-binding protein B	1.2e-16
0.05	PNK61229.1	Psychrobacter sp. FDAARGOS_221	NWFK02000001.1	PNK61226.1	2450654	2452328	+	PF01298	TbpB_B_D	C-lobe and N-lobe beta barrels of Tf-binding protein B	8e-11	PF07382	HC2	Histone H1-like nucleoprotein HC2	5.8e-05
0.05	PNK61229.1	Psychrobacter sp. FDAARGOS_221	NWFK02000001.1	PNK61227.1	2452726	2454931	+	PF01298	TbpB_B_D	C-lobe and N-lobe beta barrels of Tf-binding protein B	1.3e-22
0.05	PNK61229.1	Psychrobacter sp. FDAARGOS_221	NWFK02000001.1	PNK61228.1	2455332	2462445	+	PF01298	TbpB_B_D	C-lobe and N-lobe beta barrels of Tf-binding protein B	2.2e-36
0.05	PNQ03798.1	Sphingobium sp. SA916	LXYF01000023.1	PNQ03706.1	3137	1544	-	PF01298	TbpB_B_D	C-lobe and N-lobe beta barrels of Tf-binding protein B	3.9e-10
0.05	PNU04399.1	Novosphingobium guangzhouense	LYMM01000036.1	PNU04359.1	2535	4266	+	PF01298	TbpB_B_D	C-lobe and N-lobe beta barrels of Tf-binding protein B	1.4e-11
0.05	POB02180.1	Pseudomonas oceani	PPSK01000014.1	POB02179.1	12459	13206	+	PF01298	TbpB_B_D	C-lobe and N-lobe beta barrels of Tf-binding protein B	8.8e-08
0.05	POY42616.1	Avibacterium endocarditidis	PQVI01000054.1	POY42618.1	7263	6807	-	PF01298	TbpB_B_D	C-lobe and N-lobe beta barrels of Tf-binding protein B	2.7e-08
0.05	POY42898.1	Avibacterium endocarditidis	PQVI01000022.1	POY42895.1	17787	18714	+	PF01298	TbpB_B_D	C-lobe and N-lobe beta barrels of Tf-binding protein B	7.6e-18
0.05	POZ09359.1	Acinetobacter baumannii	PQVM01000010.1	POZ09256.1	128891	128099	-	PF01298	TbpB_B_D	C-lobe and N-lobe beta barrels of Tf-binding protein B	4.8e-06
0.05	PPU10004.1	Xanthomonas arboricola	MIGY01000001.1	PPU09231.1	592101	592866	+	PF01298	TbpB_B_D	C-lobe and N-lobe beta barrels of Tf-binding protein B	0.00035
0.05	PQQ22575.1	Photorhabdus luminescens	PUWT01000083.1	PQQ22574.1	8614	9361	+	PF01298	TbpB_B_D	C-lobe and N-lobe beta barrels of Tf-binding protein B	1.9e-07
0.05	PQQ40127.1	Photorhabdus luminescens	PUWW01000076.1	PQQ40128.1	15331	14584	-	PF01298	TbpB_B_D	C-lobe and N-lobe beta barrels of Tf-binding protein B	7.7e-07
0.05	PRC18412.1	Acinetobacter sp. MYb10	PCQO01000001.1	PRC18413.1	918511	917749	-	PF01298	TbpB_B_D	C-lobe and N-lobe beta barrels of Tf-binding protein B	2.6e-06
0.05	PRD16314.1	Pantoea coffeiphila	PDET01000003.1	PRD16315.1	144617	143807	-	PF01298	TbpB_B_D	C-lobe and N-lobe beta barrels of Tf-binding protein B	4.4e-13
0.05	PSD17405.1	Stenotrophomonas maltophilia	PXIN01000023.1	PSD17404.1	3503	4268	+	PF01298	TbpB_B_D	C-lobe and N-lobe beta barrels of Tf-binding protein B	2.6e-06
0.05	PSJ79460.1	Neisseria iguanae	PXYY01000106.1	PSJ79461.1	5133	6054	+	PF01298	TbpB_B_D	C-lobe and N-lobe beta barrels of Tf-binding protein B	1.7e-12
0.05	PTA82264.1	Stenotrophomonas sp. Nf4	PYTX01000003.1	PTA82263.1	5360	6125	+	PF01298	TbpB_B_D	C-lobe and N-lobe beta barrels of Tf-binding protein B	0.00013
0.05	PTA95776.1	Kluyvera sp. Nf5	PYTY01000010.1	PTA95777.1	81000	80238	-	PF01298	TbpB_B_D	C-lobe and N-lobe beta barrels of Tf-binding protein B	7.1e-12
0.05	PTD20165.1	Morganella morganii	PJNJ01000010.1	PTD20164.1	101231	102011	+	PF01298	TbpB_B_D	C-lobe and N-lobe beta barrels of Tf-binding protein B	2.6e-10
0.05	PTP17368.1	Vibrio splendidus	PIGA01000031.1	PTP17369.1	20942	20213	-	PF01298	TbpB_B_D	C-lobe and N-lobe beta barrels of Tf-binding protein B	7e-08
0.05	PTP86356.1	Vibrio splendidus	PIFQ01000008.1	PTP86355.1	209299	210028	+	PF01298	TbpB_B_D	C-lobe and N-lobe beta barrels of Tf-binding protein B	2.5e-07
0.05	PTS72463.1	Stenotrophomonas sp. HMWF023	QAIJ01000309.1	PTS72464.1	15128	14363	-	PF01298	TbpB_B_D	C-lobe and N-lobe beta barrels of Tf-binding protein B	3.2e-05
0.05	PTV45270.1	Acinetobacter oleivorans	QAYN01000010.1	PTV45106.1	66099	66891	+	PF01298	TbpB_B_D	C-lobe and N-lobe beta barrels of Tf-binding protein B	5.8e-06
0.05	PTW97297.1	Asticcacaulis sp. CF398	QBKE01000002.1	PTW97296.1	659344	660115	+	PF01298	TbpB_B_D	C-lobe and N-lobe beta barrels of Tf-binding protein B	0.00024
0.05	PUV03652.1	Acinetobacter baumannii	QCXV01000020.1	PUV03529.1	22804	23596	+	PF01298	TbpB_B_D	C-lobe and N-lobe beta barrels of Tf-binding protein B	4.8e-06
0.05	PVM77628.1	Caulobacter radicis	QDKP01000049.1	PVM77629.1	283806	283041	-	PF01298	TbpB_B_D	C-lobe and N-lobe beta barrels of Tf-binding protein B	1.3e-05
0.05	PVM82223.1	Caulobacter sp. 774	QDKQ01000077.1	PVM82222.1	308268	309033	+	PF01298	TbpB_B_D	C-lobe and N-lobe beta barrels of Tf-binding protein B	8.4e-06
0.05	PVM85394.1	Caulobacter radicis	QDKO01000037.1	PVM85393.1	76324	77089	+	PF01298	TbpB_B_D	C-lobe and N-lobe beta barrels of Tf-binding protein B	1.1e-05
0.05	PVX31528.1	Sphingomonas pokkalii	QENQ01000001.1	PVX30227.1	2957426	2955155	-	PF01298	TbpB_B_D	C-lobe and N-lobe beta barrels of Tf-binding protein B	2.7e-14
0.05	PWQ86633.1	Stenotrophomonas maltophilia	QGKQ01000010.1	PWQ86634.1	176624	175859	-	PF01298	TbpB_B_D	C-lobe and N-lobe beta barrels of Tf-binding protein B	2e-05
0.05	PXA85076.1	Caulobacter sp. D5	QHJY01000446.1	PXA85077.1	2605	1837	-	PF01298	TbpB_B_D	C-lobe and N-lobe beta barrels of Tf-binding protein B	3.2e-07
0.05	PZO91244.1	Sphingomonas sanxanigenens	QFNN01000012.1	PZO91245.1	14203	13018	-	PF01298	TbpB_B_D	C-lobe and N-lobe beta barrels of Tf-binding protein B	2.1e-07
0.05	PZS72374.1	Stenotrophomonas maltophilia	LXXL01000073.1	PZS72373.1	33954	34719	+	PF01298	TbpB_B_D	C-lobe and N-lobe beta barrels of Tf-binding protein B	1.2e-05
0.05	PZS95210.1	Stenotrophomonas maltophilia	LXXM01000079.1	PZS95211.1	95640	94875	-	PF01298	TbpB_B_D	C-lobe and N-lobe beta barrels of Tf-binding protein B	1.9e-06
0.05	PZT18572.1	Stenotrophomonas maltophilia	LXXN01000035.1	PZT18573.1	150440	149675	-	PF01298	TbpB_B_D	C-lobe and N-lobe beta barrels of Tf-binding protein B	2.9e-06
0.05	RAX01428.1	Photorhabdus sp. S9-53	NSCK01000007.1	RAX01429.1	32527	31780	-	PF01298	TbpB_B_D	C-lobe and N-lobe beta barrels of Tf-binding protein B	6.4e-07
0.05	RAX01985.1	Photorhabdus sp. S10-54	NSCJ01000006.1	RAX01986.1	32527	31780	-	PF01298	TbpB_B_D	C-lobe and N-lobe beta barrels of Tf-binding protein B	6.4e-07
0.05	RAX05119.1	Photorhabdus sp. S8-52	NSCL01000007.1	RAX05120.1	32527	31780	-	PF01298	TbpB_B_D	C-lobe and N-lobe beta barrels of Tf-binding protein B	6.4e-07
0.05	RBO79787.1	Marinomonas aquiplantarum	QNRF01000011.1	RBO79786.1	74544	75312	+	PF01298	TbpB_B_D	C-lobe and N-lobe beta barrels of Tf-binding protein B	0.00054
0.05	RCU30225.1	Acinetobacter baumannii	QPHZ01000005.1	RCU30086.1	15742	16534	+	PF01298	TbpB_B_D	C-lobe and N-lobe beta barrels of Tf-binding protein B	3.6e-06
0.05	RDE05632.1	Sphingomonas sp. WZY 27	QQNB01000002.1	RDE05631.1	648727	649984	+	PF01298	TbpB_B_D	C-lobe and N-lobe beta barrels of Tf-binding protein B	1.3e-07
0.05	RDE05815.1	Sphingomonas sp. WZY 27	QQNB01000002.1	RDE05814.1	883545	885309	+	PF01298	TbpB_B_D	C-lobe and N-lobe beta barrels of Tf-binding protein B	1.2e-06
0.05	RDE69128.1	Aggregatibacter segnis	QEPK01000001.1	RDE68860.1	82005	82857	+	PF01298	TbpB_B_D	C-lobe and N-lobe beta barrels of Tf-binding protein B	1.6e-23
0.05	RDE73143.1	Haemophilus sputorum	QEPN01000002.1	RDE73144.1	213425	212606	-	PF01298	TbpB_B_D	C-lobe and N-lobe beta barrels of Tf-binding protein B	6.5e-25
0.05	RDE73143.1	Haemophilus sputorum	QEPN01000002.1	RDE73145.1	214420	213586	-	PF01298	TbpB_B_D	C-lobe and N-lobe beta barrels of Tf-binding protein B	1.4e-24
0.05	RDE84632.1	Haemophilus parainfluenzae	QEPT01000002.1	RDE84631.1	54994	56167	+	PF01298	TbpB_B_D	C-lobe and N-lobe beta barrels of Tf-binding protein B	9.2e-23
0.05	RDE89317.1	Haemophilus parainfluenzae	QEPW01000023.1	RDE89316.1	17269	18100	+	PF01298	TbpB_B_D	C-lobe and N-lobe beta barrels of Tf-binding protein B	3.1e-10
0.05	RDE90454.1	Haemophilus parainfluenzae	QEPW01000011.1	RDE90453.1	60311	61181	+	PF01298	TbpB_B_D	C-lobe and N-lobe beta barrels of Tf-binding protein B	1e-15
0.05	RDJ61026.1	Acinetobacter baumannii	LFHE01000047.1	RDJ60921.1	30569	29777	-	PF01298	TbpB_B_D	C-lobe and N-lobe beta barrels of Tf-binding protein B	3.6e-06
0.05	RDS76012.1	Erythrobacter lutimaris	QRBB01000002.1	RDS76013.1	396347	398207	+	PF01298	TbpB_B_D	C-lobe and N-lobe beta barrels of Tf-binding protein B	1.5e-10
0.05	REF25578.1	Xenorhabdus cabanillasii	QTUB01000001.1	REF25579.1	75044	74303	-	PF01298	TbpB_B_D	C-lobe and N-lobe beta barrels of Tf-binding protein B	7e-09
0.05	RFA39328.1	Alkalilimnicola ehrlichii	NFZW01000001.1	RFA39330.1	91187	90440	-	PF01298	TbpB_B_D	C-lobe and N-lobe beta barrels of Tf-binding protein B	6.4e-13
0.05	RFA39329.1	Alkalilimnicola ehrlichii	NFZW01000001.1	RFA39330.1	91187	90440	-	PF01298	TbpB_B_D	C-lobe and N-lobe beta barrels of Tf-binding protein B	6.4e-13
0.05	RFB05370.1	Parvularcula sp. SM1705	QUQO01000001.1	RFB05369.1	1856404	1857652	+	PF01298	TbpB_B_D	C-lobe and N-lobe beta barrels of Tf-binding protein B	5.8e-07
0.05	RFT09567.1	Providencia rettgeri	QUAF01000004.1	RFT09568.1	264778	264031	-	PF01298	TbpB_B_D	C-lobe and N-lobe beta barrels of Tf-binding protein B	3.7e-06
0.05	RFT11693.1	Providencia rettgeri	QUAF01000001.1	RFT11694.1	137084	136340	-	PF01298	TbpB_B_D	C-lobe and N-lobe beta barrels of Tf-binding protein B	1.7e-05
0.05	RFU10730.1	Acinetobacter sp. S131434	QVQG01000010.1	RFU10646.1	159828	160620	+	PF01298	TbpB_B_D	C-lobe and N-lobe beta barrels of Tf-binding protein B	3.6e-06
0.05	RFX67857.1	Acinetobacter haemolyticus	PXZD01000002.1	RFX67856.1	171293	172085	+	PF01298	TbpB_B_D	C-lobe and N-lobe beta barrels of Tf-binding protein B	1.7e-07
0.05	RGP53973.1	Pseudomonas gallaeciensis	LMAZ01000004.1	RGP53974.1	139511	138764	-	PF01298	TbpB_B_D	C-lobe and N-lobe beta barrels of Tf-binding protein B	1.1e-07
0.05	RHW17924.1	Sphingomonas sp. ZDH117	QWLV01000002.1	RHW17923.1	132584	133826	+	PF01298	TbpB_B_D	C-lobe and N-lobe beta barrels of Tf-binding protein B	4.3e-06
0.05	RHW18135.1	Sphingomonas sp. ZDH117	QWLV01000002.1	RHW18134.1	395991	397776	+	PF01298	TbpB_B_D	C-lobe and N-lobe beta barrels of Tf-binding protein B	7.7e-12
0.05	RIA32589.1	Stenotrophomonas sp. AG209	QXDB01000001.1	RIA32590.1	496337	495572	-	PF01298	TbpB_B_D	C-lobe and N-lobe beta barrels of Tf-binding protein B	2e-05
0.05	RIA36768.1	Hephaestia caeni	QXDC01000005.1	RIA36767.1	184792	185911	+	PF01298	TbpB_B_D	C-lobe and N-lobe beta barrels of Tf-binding protein B	1.3e-08
0.05	RIA46005.1	Hephaestia caeni	QXDC01000002.1	RIA46006.1	588546	587733	-	PF01298	TbpB_B_D	C-lobe and N-lobe beta barrels of Tf-binding protein B	2.1e-05
0.05	RIV82248.1	Erythrobacter xanthus	QXFM01000120.1	RIV82249.1	26333	25559	-	PF01298	TbpB_B_D	C-lobe and N-lobe beta barrels of Tf-binding protein B	2.8e-09
0.05	RIW06177.1	Vibrio harveyi	QOUW02000122.1	RIW06176.1	8051	8777	+	PF01298	TbpB_B_D	C-lobe and N-lobe beta barrels of Tf-binding protein B	1.3e-09
0.05	RKG41427.1	Acinetobacter sp. WCHAc060007	RAXX01000011.1	RKG41426.1	91693	92524	+	PF01298	TbpB_B_D	C-lobe and N-lobe beta barrels of Tf-binding protein B	1.1e-08
0.05	RKL78548.1	Moraxella catarrhalis	QZGI01000001.1	RKL78546.1	197388	200064	+	PF01298	TbpB_B_D	C-lobe and N-lobe beta barrels of Tf-binding protein B	1.7e-55
0.05	RKL89067.1	Moraxella catarrhalis	QZGP01000004.1	RKL89066.1	133559	134309	+	PF01298	TbpB_B_D	C-lobe and N-lobe beta barrels of Tf-binding protein B	2e-11
0.05	RKL89981.1	Moraxella catarrhalis	QZGP01000002.1	RKL89979.1	263076	265695	+	PF01298	TbpB_B_D	C-lobe and N-lobe beta barrels of Tf-binding protein B	6.3e-59
0.05	RKM03461.1	Moraxella catarrhalis	QZGZ01000003.1	RKM03458.1	261200	263861	+	PF01298	TbpB_B_D	C-lobe and N-lobe beta barrels of Tf-binding protein B	5.9e-58
0.05	RLZ09611.1	Acinetobacter sp. 2JN-4	RDNY01000003.1	RLZ09612.1	357377	356585	-	PF01298	TbpB_B_D	C-lobe and N-lobe beta barrels of Tf-binding protein B	1.7e-07
0.05	RMH90737.1	Lysobacter pythonis	RFLY01000014.1	RMH90738.1	14549	13757	-	PF01298	TbpB_B_D	C-lobe and N-lobe beta barrels of Tf-binding protein B	6.1e-14
0.05	RNF70569.1	Pseudomonas putida	RJAH01000022.1	RNF70570.1	131164	130405	-	PF01298	TbpB_B_D	C-lobe and N-lobe beta barrels of Tf-binding protein B	0.00065
0.05	ROR09985.1	Erwinia sp. JUb26	RJVB01000004.1	ROR09984.1	271185	271938	+	PF01298	TbpB_B_D	C-lobe and N-lobe beta barrels of Tf-binding protein B	2.7e-12
0.05	ROR52117.1	Providencia alcalifaciens	RJVN01000014.1	ROR52116.1	198976	199723	+	PF01298	TbpB_B_D	C-lobe and N-lobe beta barrels of Tf-binding protein B	3.7e-06
0.05	ROR58510.1	Providencia alcalifaciens	RJVN01000011.1	ROR58511.1	434775	434031	-	PF01298	TbpB_B_D	C-lobe and N-lobe beta barrels of Tf-binding protein B	1.3e-05
0.05	RPD90847.1	Neisseria sp. 10009	RPFL01000001.1	RPD90967.1	80374	79483	-	PF01298	TbpB_B_D	C-lobe and N-lobe beta barrels of Tf-binding protein B	7.9e-12	PF10368	YkyA	Putative cell-wall binding lipoprotein	0.00039
0.05	RPE31371.1	Acinetobacter sp. BIGb0102	RKQE01000010.1	RPE31370.1	291516	292308	+	PF01298	TbpB_B_D	C-lobe and N-lobe beta barrels of Tf-binding protein B	5e-07
0.05	RQO59056.1	Pseudomonas sp. KBW05	QAJM01000007.1	RQO59055.1	277742	278438	+	PF01298	TbpB_B_D	C-lobe and N-lobe beta barrels of Tf-binding protein B	7.4e-05
0.05	RSC80110.1	Acinetobacter haemolyticus	RKJM01000001.1	RSC80109.1	169200	169992	+	PF01298	TbpB_B_D	C-lobe and N-lobe beta barrels of Tf-binding protein B	1.7e-07
0.05	SDB82289.1	Acinetobacter boissieri	FMYL01000001.1	SDB82284.1	325919	327350	+	PF01298	TbpB_B_D	C-lobe and N-lobe beta barrels of Tf-binding protein B	4.3e-06	PF07382	HC2	Histone H1-like nucleoprotein HC2	0.00062
0.05	SDD13678.1	Sphingomonas sp. YR710	FMZJ01000009.1	SDD13648.1	135614	136499	+	PF01298	TbpB_B_D	C-lobe and N-lobe beta barrels of Tf-binding protein B	1.8e-06
0.05	SDD13678.1	Sphingomonas sp. YR710	FMZJ01000009.1	SDD13713.1	138042	138933	+	PF01298	TbpB_B_D	C-lobe and N-lobe beta barrels of Tf-binding protein B	1.8e-08
0.05	SDQ14374.1	Brevundimonas sp. 374	FNKT01000001.1	SDQ14345.1	289085	289865	+	PF01298	TbpB_B_D	C-lobe and N-lobe beta barrels of Tf-binding protein B	4.6e-07
0.05	SDX76634.1	Lysobacter enzymogenes	FNOG01000007.1	SDX76659.1	357685	356944	-	PF01298	TbpB_B_D	C-lobe and N-lobe beta barrels of Tf-binding protein B	9e-09
0.05	SDY81606.1	Lysobacter sp. yr284	FNPT01000006.1	SDY81629.1	279666	278925	-	PF01298	TbpB_B_D	C-lobe and N-lobe beta barrels of Tf-binding protein B	5.2e-10
0.05	SEA04851.1	Marinobacterium georgiense DSM 11526	FNRJ01000001.1	SEA04884.1	323328	322473	-	PF01298	TbpB_B_D	C-lobe and N-lobe beta barrels of Tf-binding protein B	1.1e-06
0.05	SEA04851.1	Marinobacterium georgiense DSM 11526	FNRJ01000001.1	SEA04915.1	324432	323577	-	PF01298	TbpB_B_D	C-lobe and N-lobe beta barrels of Tf-binding protein B	5e-07
0.05	SEM50670.1	Pasteurella skyensis	FOBN01000021.1	SEM50621.1	3435	4128	+	PF01298	TbpB_B_D	C-lobe and N-lobe beta barrels of Tf-binding protein B	5.4e-08
0.05	SEM50670.1	Pasteurella skyensis	FOBN01000021.1	SEM50652.1	4324	5155	+	PF01298	TbpB_B_D	C-lobe and N-lobe beta barrels of Tf-binding protein B	2.7e-14
0.05	SEO49821.1	Acinetobacter sp. yr461	FODU01000005.1	SEO49830.1	188421	187629	-	PF01298	TbpB_B_D	C-lobe and N-lobe beta barrels of Tf-binding protein B	3.8e-06
0.05	SEO78200.1	Acinetobacter sp. UNC434CL69Tsu2S25	FOEA01000006.1	SEO78218.1	187188	186396	-	PF01298	TbpB_B_D	C-lobe and N-lobe beta barrels of Tf-binding protein B	4.4e-06
0.05	SFG34244.1	Novosphingobium sp. CF614	FOOR01000018.1	SFG34257.1	7186	6421	-	PF01298	TbpB_B_D	C-lobe and N-lobe beta barrels of Tf-binding protein B	4.2e-10
0.05	SFJ24816.1	Sphingomonas sp. NFR04	FORV01000001.1	SFJ24778.1	1031908	1034386	+	PF01298	TbpB_B_D	C-lobe and N-lobe beta barrels of Tf-binding protein B	2.1e-12
0.05	SFJ24816.1	Sphingomonas sp. NFR04	FORV01000001.1	SFJ24918.1	1038013	1039615	+	PF01298	TbpB_B_D	C-lobe and N-lobe beta barrels of Tf-binding protein B	7.7e-09
0.05	SFJ24816.1	Sphingomonas sp. NFR04	FORV01000001.1	SFJ24956.1	1039749	1041696	+	PF01298	TbpB_B_D	C-lobe and N-lobe beta barrels of Tf-binding protein B	1.4e-05
0.05	SFJ24816.1	Sphingomonas sp. NFR04	FORV01000001.1	SFJ24990.1	1041820	1043641	+	PF01298	TbpB_B_D	C-lobe and N-lobe beta barrels of Tf-binding protein B	2.6e-09
0.05	SFJ83678.1	Xenorhabdus mauleonii	FORG01000017.1	SFJ83705.1	69247	68506	-	PF01298	TbpB_B_D	C-lobe and N-lobe beta barrels of Tf-binding protein B	2.1e-09
0.05	SFJ83678.1	Xenorhabdus mauleonii	FORG01000017.1	SFJ83822.1	74190	73497	-	PF01298	TbpB_B_D	C-lobe and N-lobe beta barrels of Tf-binding protein B	1e-10
0.05	SFJ83796.1	Xenorhabdus mauleonii	FORG01000017.1	SFJ83705.1	69247	68506	-	PF01298	TbpB_B_D	C-lobe and N-lobe beta barrels of Tf-binding protein B	2.1e-09
0.05	SFJ83796.1	Xenorhabdus mauleonii	FORG01000017.1	SFJ83822.1	74190	73497	-	PF01298	TbpB_B_D	C-lobe and N-lobe beta barrels of Tf-binding protein B	1e-10
0.05	SFN68744.1	Xenorhabdus japonica	FOVO01000015.1	SFN68731.1	23993	24734	+	PF01298	TbpB_B_D	C-lobe and N-lobe beta barrels of Tf-binding protein B	1.9e-09
0.05	SFP89685.1	Sphingomonas rubra	FOXP01000010.1	SFP89672.1	64964	65783	+	PF01298	TbpB_B_D	C-lobe and N-lobe beta barrels of Tf-binding protein B	1.9e-06
0.05	SFR77672.1	Stenotrophomonas maltophilia	FOZF01000001.1	SFR77682.1	285766	285001	-	PF01298	TbpB_B_D	C-lobe and N-lobe beta barrels of Tf-binding protein B	6.5e-05
0.05	SFR96562.1	Sphingomonas jatrophae	FOZG01000002.1	SFR96566.1	160563	159615	-	PF01298	TbpB_B_D	C-lobe and N-lobe beta barrels of Tf-binding protein B	5e-09
0.05	SFV91190.1	Morganella morganii	LT630458.1	SFV91191.1	49321	48541	-	PF01298	TbpB_B_D	C-lobe and N-lobe beta barrels of Tf-binding protein B	2.9e-12
0.05	SGD68604.1	Mycobacterium tuberculosis	FPPU01000024.1	SGD68618.1	59816	59036	-	PF01298	TbpB_B_D	C-lobe and N-lobe beta barrels of Tf-binding protein B	3.3e-11
0.05	SHM08205.1	Halomonas cupida	FRCA01000005.1	SHM08162.1	39438	40704	+	PF01298	TbpB_B_D	C-lobe and N-lobe beta barrels of Tf-binding protein B	1.1e-15
0.05	SHM45313.1	Morganella morganii	FRBZ01000005.1	SHM45275.1	204558	205338	+	PF01298	TbpB_B_D	C-lobe and N-lobe beta barrels of Tf-binding protein B	4.9e-11
0.05	SIN59614.1	Sphingorhabdus marina DSM 22363	FSQW01000001.1	SIN59613.1	137708	138923	+	PF01298	TbpB_B_D	C-lobe and N-lobe beta barrels of Tf-binding protein B	5.3e-05
0.05	SIO22718.1	Sphingorhabdus marina DSM 22363	FSQW01000002.1	SIO22685.1	1546927	1548487	+	PF01298	TbpB_B_D	C-lobe and N-lobe beta barrels of Tf-binding protein B	4.2e-13
0.05	SIP71480.1	Xenorhabdus innexi	LT699767.1	SIP71481.1	2602649	2601917	-	PF01298	TbpB_B_D	C-lobe and N-lobe beta barrels of Tf-binding protein B	1.5e-09
0.05	SIR40128.1	Enterobacter kobei	FTNJ01000004.1	SIR40155.1	202491	201732	-	PF01298	TbpB_B_D	C-lobe and N-lobe beta barrels of Tf-binding protein B	1.8e-12
0.05	SLJ85058.1	Psychrobacter sp. DAB_AL43B	LT799838.1	SLJ85059.1	2170357	2164744	-	PF01298	TbpB_B_D	C-lobe and N-lobe beta barrels of Tf-binding protein B	3.4e-31
0.05	SLJ85058.1	Psychrobacter sp. DAB_AL43B	LT799838.1	SLJ85060.1	2173131	2171043	-	PF01298	TbpB_B_D	C-lobe and N-lobe beta barrels of Tf-binding protein B	1.8e-20
0.05	SLJ93496.1	Enterobacter sp. NFR05	FVZI01000002.1	SLJ93499.1	68963	68216	-	PF01298	TbpB_B_D	C-lobe and N-lobe beta barrels of Tf-binding protein B	3.9e-12
0.05	SLK06015.1	Novosphingobium mathurense	FVZE01000005.1	SLK06007.1	329481	330255	+	PF01298	TbpB_B_D	C-lobe and N-lobe beta barrels of Tf-binding protein B	4e-09
0.05	SLK11246.1	Novosphingobium mathurense	FVZE01000014.1	SLK11217.1	1320	207	-	PF01298	TbpB_B_D	C-lobe and N-lobe beta barrels of Tf-binding protein B	6.9e-05
0.05	SMB79531.1	Pasteurella testudinis DSM 23072	FWWV01000002.1	SMB79532.1	93731	92801	-	PF01298	TbpB_B_D	C-lobe and N-lobe beta barrels of Tf-binding protein B	1e-16
0.05	SNT82504.1	Stenotrophomonas sp. CC120222-04	FZQI01000004.1	SNT82505.1	59956	59191	-	PF01298	TbpB_B_D	C-lobe and N-lobe beta barrels of Tf-binding protein B	1.5e-05
0.05	SOD65057.1	Alysiella filiformis DSM 16848	OCNF01000001.1	SOD65055.1	176703	177819	+	PF01298	TbpB_B_D	C-lobe and N-lobe beta barrels of Tf-binding protein B	3.5e-28
0.05	SON52797.1	Vibrio tapetis subsp. tapetis	LT960612.1	SON52798.1	1223086	1222336	-	PF01298	TbpB_B_D	C-lobe and N-lobe beta barrels of Tf-binding protein B	1.6e-07
0.05	SPL71902.1	Acinetobacter sp. KPC-SM-21	OOGT01000188.1	SPL71903.1	4395	3615	-	PF01298	TbpB_B_D	C-lobe and N-lobe beta barrels of Tf-binding protein B	5.5e-06
0.05	SPW34493.1	Edwardsiella tarda	UARM01000078.1	SPW34491.1	11592	10620	-	PF01298	TbpB_B_D	C-lobe and N-lobe beta barrels of Tf-binding protein B	0.00012
0.05	SPX42368.1	Haemophilus influenzae	UASK01000006.1	SPX42361.1	298957	298483	-	PF01298	TbpB_B_D	C-lobe and N-lobe beta barrels of Tf-binding protein B	1.7e-30
0.05	SPX42368.1	Haemophilus influenzae	UASK01000006.1	SPX42363.1	299826	299487	-	PF01298	TbpB_B_D	C-lobe and N-lobe beta barrels of Tf-binding protein B	2.9e-14
0.05	SPX87371.1	Morganella morganii	UASZ01000019.1	SPX87372.1	50604	49827	-	PF01298	TbpB_B_D	C-lobe and N-lobe beta barrels of Tf-binding protein B	3.9e-11
0.05	SPZ17109.1	Providencia rettgeri	UAUG01000001.1	SPZ17108.1	102092	102836	+	PF01298	TbpB_B_D	C-lobe and N-lobe beta barrels of Tf-binding protein B	1.4e-06
0.05	SPZ18904.1	Providencia rettgeri	UAUG01000005.1	SPZ18903.1	134613	135372	+	PF01298	TbpB_B_D	C-lobe and N-lobe beta barrels of Tf-binding protein B	1.6e-06
0.05	SQG87164.1	Haemophilus influenzae	LS483411.1	SQG87165.1	26930	25997	-	PF01298	TbpB_B_D	C-lobe and N-lobe beta barrels of Tf-binding protein B	2e-25
0.05	SQH96832.1	Haemophilus haemolyticus	LS483458.1	SQH96833.1	711060	710220	-	PF01298	TbpB_B_D	C-lobe and N-lobe beta barrels of Tf-binding protein B	3.1e-24
0.05	SQI26359.1	Salmonella enterica subsp. arizonae	LS483466.1	SQI26360.1	2988459	2989536	+	PF01298	TbpB_B_D	C-lobe and N-lobe beta barrels of Tf-binding protein B	2.5e-07
0.05	SQI71526.1	Haemophilus influenzae	LS483480.1	SQI71527.1	26582	25691	-	PF01298	TbpB_B_D	C-lobe and N-lobe beta barrels of Tf-binding protein B	6.2e-23
0.05	SQI78212.1	Haemophilus influenzae	LS483480.1	SQI78217.1	1684868	1684130	-	PF01298	TbpB_B_D	C-lobe and N-lobe beta barrels of Tf-binding protein B	2.3e-15
0.05	SSI23762.1	Klebsiella pneumoniae	UFDJ01000002.1	SSI23764.1	96082	95290	-	PF01298	TbpB_B_D	C-lobe and N-lobe beta barrels of Tf-binding protein B	3.6e-06
0.05	SSM87728.1	Acinetobacter baumannii	UFGS01000002.1	SSM87729.1	640881	640116	-	PF01298	TbpB_B_D	C-lobe and N-lobe beta barrels of Tf-binding protein B	2.5e-06
0.05	SSN08564.1	Klebsiella pneumoniae	UFGU01000008.1	SSN08563.1	189145	189925	+	PF01298	TbpB_B_D	C-lobe and N-lobe beta barrels of Tf-binding protein B	3.1e-12
0.05	SSQ28584.1	Acinetobacter baumannii	UFJW01000003.1	SSQ28585.1	96082	95290	-	PF01298	TbpB_B_D	C-lobe and N-lobe beta barrels of Tf-binding protein B	3.6e-06
0.05	SSS18638.1	Acinetobacter baumannii	UFLV01000002.1	SSS18629.1	10591	11383	+	PF01298	TbpB_B_D	C-lobe and N-lobe beta barrels of Tf-binding protein B	4.8e-06
0.05	SST02904.1	Acinetobacter baumannii	UFMN01000002.1	SST02903.1	725642	726392	+	PF01298	TbpB_B_D	C-lobe and N-lobe beta barrels of Tf-binding protein B	4.5e-06
0.05	SST13704.1	Acinetobacter baumannii	UFMO01000095.1	SST13705.1	6523	6031	-	PF01298	TbpB_B_D	C-lobe and N-lobe beta barrels of Tf-binding protein B	1.2e-06
0.05	SST18735.1	Acinetobacter baumannii	UFMQ01000002.1	SST18736.1	321316	320524	-	PF01298	TbpB_B_D	C-lobe and N-lobe beta barrels of Tf-binding protein B	3.6e-06
0.05	SST90935.1	Acinetobacter baumannii	UFNA01000123.1	SST90940.1	4966	4174	-	PF01298	TbpB_B_D	C-lobe and N-lobe beta barrels of Tf-binding protein B	3.6e-06
0.05	SSU17432.1	Acinetobacter baumannii	UFNQ01000005.1	SSU17433.1	96107	95315	-	PF01298	TbpB_B_D	C-lobe and N-lobe beta barrels of Tf-binding protein B	3.6e-06
0.05	SSU41559.1	Acinetobacter baumannii	UFNW01000030.1	SSU41558.1	11111	11903	+	PF01298	TbpB_B_D	C-lobe and N-lobe beta barrels of Tf-binding protein B	3.5e-06
0.05	SSW81481.1	Klebsiella pneumoniae	UFQE01000220.1	SSW81482.1	9049	8257	-	PF01298	TbpB_B_D	C-lobe and N-lobe beta barrels of Tf-binding protein B	4.8e-06
0.05	STC87797.1	Edwardsiella hoshinae	UFXZ01000001.1	STC87794.1	1700440	1699495	-	PF01298	TbpB_B_D	C-lobe and N-lobe beta barrels of Tf-binding protein B	2.2e-06
0.05	STO37855.1	Gallibacterium anatis	UGGZ01000001.1	STO37856.1	976030	974545	-	PF01298	TbpB_B_D	C-lobe and N-lobe beta barrels of Tf-binding protein B	3.2e-05	PF08317	Spc7	Spc7 kinetochore protein	3.2e-05	PF12795	MscS_porin	Mechanosensitive ion channel porin domain	0.00081	PF00261	Tropomyosin	Tropomyosin	0.00098
0.05	STO70671.1	Avibacterium paragallinarum	UGHK01000001.1	STO70670.1	518748	519543	+	PF01298	TbpB_B_D	C-lobe and N-lobe beta barrels of Tf-binding protein B	2.4e-08
0.05	STO79759.1	Glaesserella parasuis	UGHL01000001.1	STO79760.1	258761	257081	-	PF01298	TbpB_B_D	C-lobe and N-lobe beta barrels of Tf-binding protein B	4.1e-05
0.05	STP03504.1	Haemophilus parainfluenzae	UGHY01000002.1	STP03506.1	781632	780765	-	PF01298	TbpB_B_D	C-lobe and N-lobe beta barrels of Tf-binding protein B	2.7e-26
0.05	STR00609.1	Kingella potus	UGJJ01000001.1	STR00608.1	916022	916616	+	PF01298	TbpB_B_D	C-lobe and N-lobe beta barrels of Tf-binding protein B	1.6e-17
0.05	STR02726.1	Kingella potus	UGJJ01000002.1	STR02728.1	343672	342778	-	PF01298	TbpB_B_D	C-lobe and N-lobe beta barrels of Tf-binding protein B	7.3e-11
0.05	STY86511.1	Moraxella ovis	UGPW01000001.1	STY86512.1	473632	473344	-	PF01298	TbpB_B_D	C-lobe and N-lobe beta barrels of Tf-binding protein B	1.3e-15
0.05	STY99598.1	Moraxella lacunata	UGQC01000001.1	STY99594.1	962400	963171	+	PF01298	TbpB_B_D	C-lobe and N-lobe beta barrels of Tf-binding protein B	4.9e-52
0.05	STY99598.1	Moraxella lacunata	UGQC01000001.1	STY99600.1	968921	968084	-	PF01298	TbpB_B_D	C-lobe and N-lobe beta barrels of Tf-binding protein B	3e-19
0.05	STY99599.1	Moraxella lacunata	UGQC01000001.1	STY99594.1	962400	963171	+	PF01298	TbpB_B_D	C-lobe and N-lobe beta barrels of Tf-binding protein B	4.9e-52
0.05	STY99599.1	Moraxella lacunata	UGQC01000001.1	STY99600.1	968921	968084	-	PF01298	TbpB_B_D	C-lobe and N-lobe beta barrels of Tf-binding protein B	3e-19
0.05	STZ01034.1	Moraxella lacunata	UGQC01000001.1	STZ01042.1	2483452	2486077	+	PF01298	TbpB_B_D	C-lobe and N-lobe beta barrels of Tf-binding protein B	1.4e-60
0.05	STZ01044.1	Moraxella lacunata	UGQC01000001.1	STZ01042.1	2483452	2486077	+	PF01298	TbpB_B_D	C-lobe and N-lobe beta barrels of Tf-binding protein B	1.4e-60
0.05	STZ67191.1	Neisseria elongata	UGQW01000002.1	STZ67190.1	415437	416400	+	PF01298	TbpB_B_D	C-lobe and N-lobe beta barrels of Tf-binding protein B	7.9e-05
0.05	SUB24517.1	Avibacterium avium	UGSP01000001.1	SUB24520.1	1594043	1592543	-	PF01298	TbpB_B_D	C-lobe and N-lobe beta barrels of Tf-binding protein B	2.3e-08
0.05	SUB24773.1	Avibacterium avium	UGSP01000001.1	SUB24772.1	1878599	1880192	+	PF01298	TbpB_B_D	C-lobe and N-lobe beta barrels of Tf-binding protein B	7e-07	PF08317	Spc7	Spc7 kinetochore protein	7.7e-07	PF12795	MscS_porin	Mechanosensitive ion channel porin domain	6.9e-05	PF09486	HrpB7	Bacterial type III secretion protein (HrpB7)	0.00038	PF08614	ATG16	Autophagy protein 16 (ATG16)	0.00064
0.05	SUB58941.1	Phocoenobacter uteri	UGTA01000001.1	SUB58942.1	1030976	1030247	-	PF01298	TbpB_B_D	C-lobe and N-lobe beta barrels of Tf-binding protein B	8e-05
0.05	SUB59425.1	Phocoenobacter uteri	UGTA01000001.1	SUB59424.1	1524501	1525284	+	PF01298	TbpB_B_D	C-lobe and N-lobe beta barrels of Tf-binding protein B	0.00031
0.05	SUB59843.1	Phocoenobacter uteri	UGTA01000001.1	SUB59842.1	1999975	2000506	+	PF01298	TbpB_B_D	C-lobe and N-lobe beta barrels of Tf-binding protein B	0.00029
0.05	SUB76448.1	Phocoenobacter uteri	UGTA01000003.1	SUB76447.1	7208	7937	+	PF01298	TbpB_B_D	C-lobe and N-lobe beta barrels of Tf-binding protein B	8e-05
0.05	SUC15994.1	Proteus vulgaris	UGTW01000001.1	SUC15995.1	1942242	1941468	-	PF01298	TbpB_B_D	C-lobe and N-lobe beta barrels of Tf-binding protein B	2e-10
0.05	SUC30340.1	Providencia rettgeri	UGTZ01000001.1	SUC30341.1	1287858	1287111	-	PF01298	TbpB_B_D	C-lobe and N-lobe beta barrels of Tf-binding protein B	3.7e-06
0.05	SUC31502.1	Providencia rettgeri	UGTZ01000001.1	SUC31503.1	2440295	2439551	-	PF01298	TbpB_B_D	C-lobe and N-lobe beta barrels of Tf-binding protein B	1.7e-06
0.05	SUC35498.1	Providencia rustigianii	UGUA01000002.1	SUC35497.1	1829927	1830680	+	PF01298	TbpB_B_D	C-lobe and N-lobe beta barrels of Tf-binding protein B	1.3e-06
0.05	SUC42688.1	Providencia stuartii	UGUB01000002.1	SUC42689.1	1887207	1886457	-	PF01298	TbpB_B_D	C-lobe and N-lobe beta barrels of Tf-binding protein B	4.5e-06
0.05	SUC46526.1	Providencia stuartii	UGUC01000002.1	SUC46525.1	814942	815692	+	PF01298	TbpB_B_D	C-lobe and N-lobe beta barrels of Tf-binding protein B	4.5e-06
0.05	SUC46527.1	Providencia stuartii	UGUC01000002.1	SUC46525.1	814942	815692	+	PF01298	TbpB_B_D	C-lobe and N-lobe beta barrels of Tf-binding protein B	4.5e-06
0.05	SUD90027.1	Psychrobacter phenylpyruvicus	UGVC01000001.1	SUD90025.1	380547	384336	+	PF01298	TbpB_B_D	C-lobe and N-lobe beta barrels of Tf-binding protein B	3.8e-26
0.05	SUD90027.1	Psychrobacter phenylpyruvicus	UGVC01000001.1	SUD90026.1	384798	388836	+	PF01298	TbpB_B_D	C-lobe and N-lobe beta barrels of Tf-binding protein B	1.1e-42	PF05887	Trypan_PARP	Procyclic acidic repetitive protein (PARP)	1.1e-18
0.05	SUF19295.1	Salmonella enterica	UGWF01000001.1	SUF19294.1	1051458	1050417	-	PF01298	TbpB_B_D	C-lobe and N-lobe beta barrels of Tf-binding protein B	5.1e-08
0.05	SUG16077.1	Salmonella enterica subsp. arizonae	UGWZ01000001.1	SUG16078.1	3078713	3079736	+	PF01298	TbpB_B_D	C-lobe and N-lobe beta barrels of Tf-binding protein B	5.2e-08
0.05	SUG28607.1	Salmonella enterica subsp. arizonae	UGXC01000002.1	SUG28606.1	563398	562348	-	PF01298	TbpB_B_D	C-lobe and N-lobe beta barrels of Tf-binding protein B	5.3e-08
0.05	SUG34187.1	Salmonella enterica subsp. arizonae	UGXD01000002.1	SUG34189.1	3016703	3016865	+	PF01298	TbpB_B_D	C-lobe and N-lobe beta barrels of Tf-binding protein B	1.7e-07
0.05	SUO94006.1	Suttonella ornithocola	UHIC01000001.1	SUO94004.1	494752	495517	+	PF01298	TbpB_B_D	C-lobe and N-lobe beta barrels of Tf-binding protein B	3.5e-18
0.05	SUU19851.1	Acinetobacter haemolyticus	UFRT01000001.1	SUU19846.1	2517606	2518398	+	PF01298	TbpB_B_D	C-lobe and N-lobe beta barrels of Tf-binding protein B	1.7e-07
0.05	SUU46404.1	Acinetobacter calcoaceticus	UFRP01000001.1	SUU46410.1	3051773	3050981	-	PF01298	TbpB_B_D	C-lobe and N-lobe beta barrels of Tf-binding protein B	3.5e-06
0.05	SUU46407.1	Acinetobacter calcoaceticus	UFRP01000001.1	SUU46410.1	3051773	3050981	-	PF01298	TbpB_B_D	C-lobe and N-lobe beta barrels of Tf-binding protein B	3.5e-06
0.05	SUU98856.1	Avibacterium paragallinarum	UFSW01000001.1	SUU98854.1	2056515	2057310	+	PF01298	TbpB_B_D	C-lobe and N-lobe beta barrels of Tf-binding protein B	2.3e-08
0.05	SUX25344.1	Cardiobacterium valvarum	UFUW01000001.1	SUX25342.1	2450821	2453041	+	PF01298	TbpB_B_D	C-lobe and N-lobe beta barrels of Tf-binding protein B	1.9e-25
0.05	SUX25344.1	Cardiobacterium valvarum	UFUW01000001.1	SUX25346.1	2459565	2462979	+	PF01298	TbpB_B_D	C-lobe and N-lobe beta barrels of Tf-binding protein B	1.9e-24
0.05	SVJ99927.1	Acinetobacter baumannii	UIRJ01000108.1	SVJ99926.1	6295	7087	+	PF01298	TbpB_B_D	C-lobe and N-lobe beta barrels of Tf-binding protein B	3.6e-06
0.05	VDY36484.1	Morganella morganii	LR133904.1	VDY36483.1	3804097	3804877	+	PF01298	TbpB_B_D	C-lobe and N-lobe beta barrels of Tf-binding protein B	2.9e-12
0.05	VEF00519.1	Neisseria canis	LR134313.1	VEF00521.1	968102	967373	-	PF01298	TbpB_B_D	C-lobe and N-lobe beta barrels of Tf-binding protein B	3.7e-07
0.05	VEF02784.1	Neisseria canis	LR134313.1	VEF02782.1	2057317	2058064	+	PF01298	TbpB_B_D	C-lobe and N-lobe beta barrels of Tf-binding protein B	1.3e-08
0.05	VFS74986.1	Salmonella enterica subsp. diarizonae	CAADJF010000002.1	VFS75004.1	3054397	3055021	+	PF01298	TbpB_B_D	C-lobe and N-lobe beta barrels of Tf-binding protein B	6e-08
0.05	AAC31367.1	Moraxella catarrhalis	AF043131.1	AAC31365.1	140	2837	+	PF01298	TbpB_B_D	C-lobe and N-lobe beta barrels of Tf-binding protein B	6.3e-59
0.05	AAC31371.1	Moraxella catarrhalis	AF043132.1	AAC31369.1	151	2836	+	PF01298	TbpB_B_D	C-lobe and N-lobe beta barrels of Tf-binding protein B	4.6e-56
0.05	AAO49682.1	Haemophilus influenzae	AF542616.1	AAO49681.1	652	1390	+	PF01298	TbpB_B_D	C-lobe and N-lobe beta barrels of Tf-binding protein B	2.3e-15
0.05	ABI24899.1	Histophilus somni 129PT	CP000436.1	ABI24898.1	667777	668578	+	PF01298	TbpB_B_D	C-lobe and N-lobe beta barrels of Tf-binding protein B	2.9e-14
0.05	ABQ94880.1	Psychrobacter sp. PRwf-1	CP000713.1	ABQ94881.1	2412356	2409533	-	PF01298	TbpB_B_D	C-lobe and N-lobe beta barrels of Tf-binding protein B	2.4e-32
0.05	ABQ94880.1	Psychrobacter sp. PRwf-1	CP000713.1	ABQ94882.1	2422246	2412568	-	PF01298	TbpB_B_D	C-lobe and N-lobe beta barrels of Tf-binding protein B	1.1e-47	PF08695	Coa1	Cytochrome oxidase complex assembly protein 1	2.1e-05
0.05	ABQ94880.1	Psychrobacter sp. PRwf-1	CP000713.1	ABQ94886.1	2425718	2424242	-	PF01298	TbpB_B_D	C-lobe and N-lobe beta barrels of Tf-binding protein B	1.9e-11
0.05	ABR75195.1	Actinobacillus succinogenes 130Z	CP000746.1	ABR75194.1	2026806	2025876	-	PF01298	TbpB_B_D	C-lobe and N-lobe beta barrels of Tf-binding protein B	6.7e-06
0.05	ABX22019.1	Salmonella enterica subsp. arizonae serovar 62:z4,z23:-	CP000880.1	ABX22020.1	2079913	2080801	+	PF01298	TbpB_B_D	C-lobe and N-lobe beta barrels of Tf-binding protein B	2.2e-07
0.05	ABY97430.1	Pseudomonas putida GB-1	CP000926.1	ABY97429.1	1713116	1713887	+	PF01298	TbpB_B_D	C-lobe and N-lobe beta barrels of Tf-binding protein B	0.00071
0.05	ACF51888.1	Stenotrophomonas maltophilia R551-3	CP001111.1	ACF51889.1	2449275	2448510	-	PF01298	TbpB_B_D	C-lobe and N-lobe beta barrels of Tf-binding protein B	3.8e-05
0.05	ACY84756.1	Edwardsiella tarda EIB202	CP001135.1	ACY84757.1	2025291	2026248	+	PF01298	TbpB_B_D	C-lobe and N-lobe beta barrels of Tf-binding protein B	4e-06
0.05	ADG60492.1	Moraxella catarrhalis BBH18	CP002005.1	ADG60489.1	226917	229533	+	PF01298	TbpB_B_D	C-lobe and N-lobe beta barrels of Tf-binding protein B	2e-62
0.05	ADI91843.1	Acinetobacter oleivorans DR1	CP002080.1	ADI91844.1	3162714	3161922	-	PF01298	TbpB_B_D	C-lobe and N-lobe beta barrels of Tf-binding protein B	4.3e-06
0.05	ADM08909.1	Parvularcula bermudensis HTCC2503	CP002156.1	ADM08908.1	761515	763063	+	PF01298	TbpB_B_D	C-lobe and N-lobe beta barrels of Tf-binding protein B	4.4e-12
0.05	ADM41838.1	Edwardsiella tarda FL6-60	CP002154.1	ADM41840.1	1977149	1977893	+	PF01298	TbpB_B_D	C-lobe and N-lobe beta barrels of Tf-binding protein B	1.9e-06
0.05	ADU13912.1	Asticcacaulis excentricus CB 48	CP002395.1	ADU13911.1	2444190	2446224	+	PF01298	TbpB_B_D	C-lobe and N-lobe beta barrels of Tf-binding protein B	1.4e-07
0.05	ADY80779.1	Acinetobacter pittii PHEA-2	CP002177.1	ADY80778.1	207262	208054	+	PF01298	TbpB_B_D	C-lobe and N-lobe beta barrels of Tf-binding protein B	4.6e-06
0.05	AFC87446.1	Frateuria aurantia DSM 6220	CP003350.1	AFC87445.1	3393954	3394740	+	PF01298	TbpB_B_D	C-lobe and N-lobe beta barrels of Tf-binding protein B	1.9e-10
0.05	AFH95587.1	Providencia stuartii MRSN 2154	CP003488.1	AFH95586.1	3966618	3967416	+	PF01298	TbpB_B_D	C-lobe and N-lobe beta barrels of Tf-binding protein B	2.4e-06
0.05	AFI85642.1	Methylophaga nitratireducenticrescens	CP003390.3	AFI85643.1	2667479	2666738	-	PF01298	TbpB_B_D	C-lobe and N-lobe beta barrels of Tf-binding protein B	1.8e-06
0.05	AFU18329.1	Actinobacillus suis H91-0380	CP003875.1	AFU18326.1	182889	183744	+	PF01298	TbpB_B_D	C-lobe and N-lobe beta barrels of Tf-binding protein B	2.2e-26
0.05	AFU18329.1	Actinobacillus suis H91-0380	CP003875.1	AFU18330.1	188522	189767	+	PF01298	TbpB_B_D	C-lobe and N-lobe beta barrels of Tf-binding protein B	1.3e-05
0.05	AGG29548.1	Morganella morganii subsp. morganii KT	CP004345.1	AGG29549.1	563456	562676	-	PF01298	TbpB_B_D	C-lobe and N-lobe beta barrels of Tf-binding protein B	2.9e-12
0.05	AGH37843.1	Bibersteinia trehalosi USDA-ARS-USMARC-192	CP003745.1	AGH37844.1	586660	587689	+	PF01298	TbpB_B_D	C-lobe and N-lobe beta barrels of Tf-binding protein B	0.00065
0.05	AGR58905.1	Salmonella bongori N268-08	CP006608.1	AGR58903.1	1723160	1721933	-	PF01298	TbpB_B_D	C-lobe and N-lobe beta barrels of Tf-binding protein B	1.5e-07
0.05	AHG85827.1	Bibersteinia trehalosi USDA-ARS-USMARC-190	CP006956.1	AHG85828.1	622087	623116	+	PF01298	TbpB_B_D	C-lobe and N-lobe beta barrels of Tf-binding protein B	0.00062
0.05	AHN70823.1	Aggregatibacter actinomycetemcomitans HK1651	CP007502.1	AHN70824.1	128128	127903	-	PF01298	TbpB_B_D	C-lobe and N-lobe beta barrels of Tf-binding protein B	6.7e-17
0.05	AIJ10407.1	Edwardsiella anguillarum ET080813	CP006664.1	AIJ10408.1	4004953	4005916	+	PF01298	TbpB_B_D	C-lobe and N-lobe beta barrels of Tf-binding protein B	6.3e-06
0.05	AIL32164.1	Basilea psittacipulmonis DSM 24701	CP009238.1	AIL32166.1	310714	308995	-	PF01298	TbpB_B_D	C-lobe and N-lobe beta barrels of Tf-binding protein B	1.6e-52
0.05	AIR88291.1	Pseudomonas cremoricolorata	CP009455.1	AIR88292.1	734197	733372	-	PF01298	TbpB_B_D	C-lobe and N-lobe beta barrels of Tf-binding protein B	0.00028
0.05	AIT07927.1	Sphingomonas taxi	CP009571.1	AIT05382.1	462028	461245	-	PF01298	TbpB_B_D	C-lobe and N-lobe beta barrels of Tf-binding protein B	8.4e-08
0.05	AIZ78340.1	Actinobacillus equuli subsp. equuli	CP007715.1	AIZ78336.1	156485	157376	+	PF01298	TbpB_B_D	C-lobe and N-lobe beta barrels of Tf-binding protein B	1.6e-22
0.05	AIZ78340.1	Actinobacillus equuli subsp. equuli	CP007715.1	AIZ78341.1	164159	165398	+	PF01298	TbpB_B_D	C-lobe and N-lobe beta barrels of Tf-binding protein B	4.9e-05
0.05	AIZ79069.1	Actinobacillus equuli subsp. equuli	CP007715.1	AIZ79068.1	991878	990843	-	PF01298	TbpB_B_D	C-lobe and N-lobe beta barrels of Tf-binding protein B	8.3e-18
0.05	AIZ79069.1	Actinobacillus equuli subsp. equuli	CP007715.1	AIZ79070.1	995028	993918	-	PF01298	TbpB_B_D	C-lobe and N-lobe beta barrels of Tf-binding protein B	4.4e-11
0.05	AJC47301.1	Xanthomonas sacchari	CP010409.1	AJC47737.1	4330030	4329274	-	PF01298	TbpB_B_D	C-lobe and N-lobe beta barrels of Tf-binding protein B	0.0001
0.05	AKA32697.1	Acinetobacter baumannii	CP008706.1	AKA32698.1	3001324	3000532	-	PF01298	TbpB_B_D	C-lobe and N-lobe beta barrels of Tf-binding protein B	3.6e-06
0.05	AKG17456.1	Moraxella bovoculi	CP011381.2	AXR99003.1	1595373	1596090	+	PF01298	TbpB_B_D	C-lobe and N-lobe beta barrels of Tf-binding protein B	3.9e-14
0.05	AKH64274.1	Photorhabdus thracensis	CP011104.1	AKH64275.1	3264146	3263399	-	PF01298	TbpB_B_D	C-lobe and N-lobe beta barrels of Tf-binding protein B	1.4e-07
0.05	ALA86821.1	Stenotrophomonas maltophilia	CP011305.1	ALA86822.1	2461967	2461202	-	PF01298	TbpB_B_D	C-lobe and N-lobe beta barrels of Tf-binding protein B	1.2e-05
0.05	ALE16789.1	Altererythrobacter epoxidivorans	CP012669.1	ALE16787.1	1452932	1451378	-	PF01298	TbpB_B_D	C-lobe and N-lobe beta barrels of Tf-binding protein B	0.00022
0.05	ALN55973.1	Lysobacter enzymogenes	CP013140.1	ALN55974.1	671376	670635	-	PF01298	TbpB_B_D	C-lobe and N-lobe beta barrels of Tf-binding protein B	1.9e-09
0.05	ALR19278.1	Sphingobium baderi	CP013264.1	ALR19279.1	395967	395190	-	PF01298	TbpB_B_D	C-lobe and N-lobe beta barrels of Tf-binding protein B	2.1e-09
0.05	AMQ94313.1	Aggregatibacter actinomycetemcomitans	CP012959.1	AMQ94312.1	1460228	1460990	+	PF01298	TbpB_B_D	C-lobe and N-lobe beta barrels of Tf-binding protein B	2.2e-25
0.05	ANU07664.1	Altererythrobacter namhicola	CP016545.1	ANU07668.1	1364999	1366760	+	PF01298	TbpB_B_D	C-lobe and N-lobe beta barrels of Tf-binding protein B	3.8e-09
0.05	AOA57760.1	Acinetobacter larvae	CP016895.1	AOA57759.1	1097043	1097949	+	PF01298	TbpB_B_D	C-lobe and N-lobe beta barrels of Tf-binding protein B	8.6e-10
0.05	AOF53287.1	Pasteurellaceae bacterium NI1060	CP013830.1	AOF53286.1	1289669	1290467	+	PF01298	TbpB_B_D	C-lobe and N-lobe beta barrels of Tf-binding protein B	3.8e-08
0.05	AOF53341.1	Pasteurellaceae bacterium NI1060	CP013830.1	AOF53342.1	1344883	1343740	-	PF01298	TbpB_B_D	C-lobe and N-lobe beta barrels of Tf-binding protein B	1.6e-25	PF07382	HC2	Histone H1-like nucleoprotein HC2	1.5e-05
0.05	AOF53595.1	Pasteurellaceae bacterium NI1060	CP013830.1	AOF53596.1	1611451	1609873	-	PF01298	TbpB_B_D	C-lobe and N-lobe beta barrels of Tf-binding protein B	4.4e-13
0.05	AOR78819.1	Novosphingobium resinovorum	CP017076.1	AOR78818.1	70938	71718	+	PF01298	TbpB_B_D	C-lobe and N-lobe beta barrels of Tf-binding protein B	3.3e-09
0.05	APR70332.1	Acinetobacter haemolyticus	CP018871.1	APR70333.1	1637870	1637078	-	PF01298	TbpB_B_D	C-lobe and N-lobe beta barrels of Tf-binding protein B	1.7e-07
0.05	APX65690.1	Sphingomonas sp. LK11	CP013916.1	APX65689.1	1543133	1543889	+	PF01298	TbpB_B_D	C-lobe and N-lobe beta barrels of Tf-binding protein B	3.3e-06
0.05	AQR72655.1	Sphingomonas sp. LM7	CP019511.1	AQR72656.1	479543	478364	-	PF01298	TbpB_B_D	C-lobe and N-lobe beta barrels of Tf-binding protein B	3.6e-05
0.05	AQV15656.1	Acinetobacter pittii	CP017938.1	AQV15655.1	1880390	1881182	+	PF01298	TbpB_B_D	C-lobe and N-lobe beta barrels of Tf-binding protein B	4.6e-06
0.05	ARC91035.1	Vibrio coralliilyticus	CP020453.1	ARC91034.1	249723	250425	+	PF01298	TbpB_B_D	C-lobe and N-lobe beta barrels of Tf-binding protein B	3.7e-05
0.05	ARZ74797.1	Stenotrophomonas sp. WZN-1	CP021768.1	ARZ74798.1	2446694	2445929	-	PF01298	TbpB_B_D	C-lobe and N-lobe beta barrels of Tf-binding protein B	2.5e-05
0.05	ASD27751.1	Brevundimonas diminuta	CP021995.1	ASD27750.1	2728511	2730293	+	PF01298	TbpB_B_D	C-lobe and N-lobe beta barrels of Tf-binding protein B	2.9e-09
0.05	ASD89709.1	Salmonella enterica subsp. enterica serovar India str. SA20085604	CP022015.1	ASD89708.1	5378221	5377579	-	PF01298	TbpB_B_D	C-lobe and N-lobe beta barrels of Tf-binding protein B	1.7e-07
0.05	ASF76344.1	Acinetobacter baumannii	CP021782.1	ASF76343.1	1033720	1034512	+	PF01298	TbpB_B_D	C-lobe and N-lobe beta barrels of Tf-binding protein B	3.6e-06
0.05	ASK89568.1	Sphingorhabdus sp. SMR4y	CP022336.1	ASK89569.1	2905864	2904607	-	PF01298	TbpB_B_D	C-lobe and N-lobe beta barrels of Tf-binding protein B	2.3e-07
0.05	ATA25475.1	Brenneria goodwinii	CP014137.1	ATA25473.1	3627731	3628463	+	PF01298	TbpB_B_D	C-lobe and N-lobe beta barrels of Tf-binding protein B	2.2e-17
0.05	ATA25475.1	Brenneria goodwinii	CP014137.1	ATA25474.1	3628639	3630421	+	PF01298	TbpB_B_D	C-lobe and N-lobe beta barrels of Tf-binding protein B	2.1e-31
0.05	ATG17557.1	Providencia alcalifaciens	CP023536.1	ATG17558.1	3213172	3212419	-	PF01298	TbpB_B_D	C-lobe and N-lobe beta barrels of Tf-binding protein B	1.3e-06
0.05	ATM98952.1	Proteus vulgaris	CP023965.1	ATM98953.1	911677	910915	-	PF01298	TbpB_B_D	C-lobe and N-lobe beta barrels of Tf-binding protein B	4.9e-11
0.05	ATP20113.1	Sphingobium yanoikuyae	CP020925.1	ATP20112.1	3846446	3844577	-	PF01298	TbpB_B_D	C-lobe and N-lobe beta barrels of Tf-binding protein B	3.2e-09
0.05	ATW55304.1	Salmonella enterica subsp. diarizonae	CP023345.1	ATW55305.1	2519110	2519698	+	PF01298	TbpB_B_D	C-lobe and N-lobe beta barrels of Tf-binding protein B	5.6e-08
0.05	AUF94669.1	Pseudomonas sp. 02C 26	CP025262.1	AUF94668.1	444013	444838	+	PF01298	TbpB_B_D	C-lobe and N-lobe beta barrels of Tf-binding protein B	2e-05
0.05	AUM29050.1	Acinetobacter pittii	CP018909.1	AUM27278.1	2160888	2160096	-	PF01298	TbpB_B_D	C-lobe and N-lobe beta barrels of Tf-binding protein B	2.5e-06
0.05	AUZ85370.1	Methylophaga nitratireducenticrescens	CP021973.1	AUZ85371.1	2676008	2675267	-	PF01298	TbpB_B_D	C-lobe and N-lobe beta barrels of Tf-binding protein B	1.8e-06
0.05	AVL72333.1	Providencia rettgeri	CP027418.1	AVL72332.1	158724	159480	+	PF01298	TbpB_B_D	C-lobe and N-lobe beta barrels of Tf-binding protein B	3.6e-06
0.05	AVO30670.1	Stenotrophomonas maltophilia	CP027562.1	AVO30671.1	2662302	2661537	-	PF01298	TbpB_B_D	C-lobe and N-lobe beta barrels of Tf-binding protein B	3.1e-05
0.05	AWC93223.1	Morganella morganii	CP028956.1	AWC93222.1	1266278	1267058	+	PF01298	TbpB_B_D	C-lobe and N-lobe beta barrels of Tf-binding protein B	1.1e-10
0.05	AWP53879.1	Haemophilus influenzae	CP029620.1	AWP53880.1	748105	747814	-	PF01298	TbpB_B_D	C-lobe and N-lobe beta barrels of Tf-binding protein B	3.6e-15
0.05	AWT15037.1	Stenotrophomonas maltophilia	CP029773.1	AWT15038.1	2648132	2647367	-	PF01298	TbpB_B_D	C-lobe and N-lobe beta barrels of Tf-binding protein B	8.5e-07
0.05	AXC64358.1	Salmonella enterica subsp. diarizonae serovar 59:z10:-	CP030026.1	AXC64357.1	199889	199301	-	PF01298	TbpB_B_D	C-lobe and N-lobe beta barrels of Tf-binding protein B	5.6e-08
0.05	AXD72635.1	Salmonella enterica	CP030219.1	AXD72636.1	3461550	3462660	+	PF01298	TbpB_B_D	C-lobe and N-lobe beta barrels of Tf-binding protein B	1.7e-07	PF01391	Collagen	Collagen triple helix repeat (20 copies)	6.4e-05
0.05	AXH61656.1	Providencia sp. WCHPr000369	CP031123.1	AXH61657.1	1018060	1017316	-	PF01298	TbpB_B_D	C-lobe and N-lobe beta barrels of Tf-binding protein B	1.2e-06
0.05	AXH64492.1	Providencia sp. WCHPr000369	CP031123.1	AXH64493.1	4379760	4379013	-	PF01298	TbpB_B_D	C-lobe and N-lobe beta barrels of Tf-binding protein B	7.1e-06
0.05	AXU18074.1	Novosphingobium sp. THN1	CP028347.1	AXU18072.1	356922	355704	-	PF01298	TbpB_B_D	C-lobe and N-lobe beta barrels of Tf-binding protein B	1.1e-06
0.05	AXU18074.1	Novosphingobium sp. THN1	CP028347.1	AXU18073.1	357461	356921	-	PF01298	TbpB_B_D	C-lobe and N-lobe beta barrels of Tf-binding protein B	0.00045
0.05	AXY56221.1	Acinetobacter sp. WCHAc010005	CP032134.1	AXY56220.1	1168265	1169096	+	PF01298	TbpB_B_D	C-lobe and N-lobe beta barrels of Tf-binding protein B	5.5e-10
0.05	AYN20709.1	Alcaligenes aquatilis	CP032153.1	AYN20710.1	2055388	2054509	-	PF01298	TbpB_B_D	C-lobe and N-lobe beta barrels of Tf-binding protein B	3.1e-05
0.05	AYV46469.1	Caulobacter flavus	CP026100.1	AYV46470.1	2018180	2020814	+	PF01298	TbpB_B_D	C-lobe and N-lobe beta barrels of Tf-binding protein B	2.6e-19
0.05	AYV48689.1	Caulobacter flavus	CP026100.1	AYV48690.1	4789541	4788776	-	PF01298	TbpB_B_D	C-lobe and N-lobe beta barrels of Tf-binding protein B	1.8e-05
0.05	AYZ92229.1	Alcaligenes faecalis	CP033861.1	AYZ92230.1	2741004	2740125	-	PF01298	TbpB_B_D	C-lobe and N-lobe beta barrels of Tf-binding protein B	3.1e-05
0.05	AZQ93252.1	Moraxella catarrhalis	CP034662.1	AZQ94372.1	224537	227210	+	PF01298	TbpB_B_D	C-lobe and N-lobe beta barrels of Tf-binding protein B	9.3e-55
0.05	BAK65549.1	Sphingobium sp. SYK-6	AP012222.1	BAK65550.1	932456	930896	-	PF01298	TbpB_B_D	C-lobe and N-lobe beta barrels of Tf-binding protein B	2.6e-07
0.05	BAN88502.1	Acinetobacter baumannii NCGM 237	AP013357.1	BAN88503.1	3019242	3018450	-	PF01298	TbpB_B_D	C-lobe and N-lobe beta barrels of Tf-binding protein B	3.6e-06
0.05	BAP36602.1	Acinetobacter guillouiae	AP014630.1	BAP36601.1	1824779	1825541	+	PF01298	TbpB_B_D	C-lobe and N-lobe beta barrels of Tf-binding protein B	2.6e-06
0.05	BAV99807.1	Lysobacter enzymogenes	AP014940.1	BAV99806.1	5390463	5391204	+	PF01298	TbpB_B_D	C-lobe and N-lobe beta barrels of Tf-binding protein B	9e-09
0.05	BBE78129.1	Metakosakonia sp. MRY16-398	AP018756.1	BBE78130.1	3316846	3316084	-	PF01298	TbpB_B_D	C-lobe and N-lobe beta barrels of Tf-binding protein B	7.1e-12
0.05	CAG68335.1	Acinetobacter baylyi ADP1	CR543861.1	CAG68334.1	1473018	1473810	+	PF01298	TbpB_B_D	C-lobe and N-lobe beta barrels of Tf-binding protein B	1.7e-06
0.05	CAP01601.1	Acinetobacter baumannii SDF	CU468230.2	CAP01602.1	2117390	2116598	-	PF01298	TbpB_B_D	C-lobe and N-lobe beta barrels of Tf-binding protein B	4.3e-06
0.05	CAQ46184.1	Stenotrophomonas maltophilia K279a	AM743169.1	CAQ46185.1	2737522	2736757	-	PF01298	TbpB_B_D	C-lobe and N-lobe beta barrels of Tf-binding protein B	2.1e-06
0.05	SUA54950.1	Oligella ureolytica	UGSB01000001.1	SUA54936.1	1708000	1707223	-	PF01695	IstB_IS21	IstB-like ATP binding protein	1.2e-61	PF00308	Bac_DnaA	Bacterial dnaA protein	1.4e-08	PF00004	AAA	ATPase family associated with various cellular activities (AAA)	2.2e-05	PF13173	AAA_14	AAA domain	9e-05	PF02562	PhoH	PhoH-like protein	0.00017
0.05	AOR78819.1	Novosphingobium resinovorum	CP017076.1	AOR78822.1	76815	77583	+	PF01695	IstB_IS21	IstB-like ATP binding protein	3.8e-57	PF00308	Bac_DnaA	Bacterial dnaA protein	6.4e-07	PF13481	AAA_25	AAA domain	5.5e-05	PF13604	AAA_30	AAA domain	0.00059	PF02562	PhoH	PhoH-like protein	0.00066
0.05	ASD89709.1	Salmonella enterica subsp. enterica serovar India str. SA20085604	CP022015.1	ASD89706.1	5375001	5375757	+	PF01695	IstB_IS21	IstB-like ATP binding protein	2.3e-50	PF00308	Bac_DnaA	Bacterial dnaA protein	7.8e-07	PF05673	DUF815	Protein of unknown function (DUF815)	3.1e-05	PF13191	AAA_16	AAA ATPase domain	0.0005
0.05	AXB78951.1	Novosphingobium sp. P6W	CP030353.1	AXB78954.1	932951	933719	+	PF01695	IstB_IS21	IstB-like ATP binding protein	6.9e-56	PF00308	Bac_DnaA	Bacterial dnaA protein	5e-05	PF13481	AAA_25	AAA domain	0.00062
0.05	OEI95182.1	Shigella sp. FC1655	MIIW01000023.1	OEI95175.1	15851	16112	+	PF01809	YidD	Putative membrane protein insertion efficiency factor	7.4e-30
0.05	OKQ04396.1	Haemophilus influenzae	MQMI01000002.1	OKQ04393.1	41517	41256	-	PF01809	YidD	Putative membrane protein insertion efficiency factor	9.8e-30
0.05	OTA15336.1	Xenorhabdus vietnamensis	MUBJ01000016.1	OTA15331.1	23510	23771	+	PF01809	YidD	Putative membrane protein insertion efficiency factor	1.2e-30
0.05	PHH10396.1	Morganella morganii	PDLE01000004.1	PHH10402.1	3578790	3578532	-	PF01809	YidD	Putative membrane protein insertion efficiency factor	2.6e-30
0.05	PHM23337.1	Xenorhabdus ehlersii	NIBT01000015.1	PHM23332.1	37430	37628	+	PF01809	YidD	Putative membrane protein insertion efficiency factor	1.1e-24
0.05	PHM23340.1	Xenorhabdus ehlersii	NIBT01000015.1	PHM23332.1	37430	37628	+	PF01809	YidD	Putative membrane protein insertion efficiency factor	1.1e-24
0.05	PHM57739.1	Xenorhabdus hominickii	NJAI01000001.1	PHM57745.1	804486	804228	-	PF01809	YidD	Putative membrane protein insertion efficiency factor	4.7e-30
0.05	PHM58671.1	Xenorhabdus sp. KK7.4	NJAH01000005.1	PHM58676.1	134281	134020	-	PF01809	YidD	Putative membrane protein insertion efficiency factor	1.2e-30
0.05	PHM66155.1	Xenorhabdus stockiae	NJAJ01000010.1	PHM66150.1	57675	57936	+	PF01809	YidD	Putative membrane protein insertion efficiency factor	1.2e-30
0.05	PHM69927.1	Xenorhabdus sp. KJ12.1	NJCW01000013.1	PHM69932.1	65022	64761	-	PF01809	YidD	Putative membrane protein insertion efficiency factor	1.2e-30
0.05	PRJ32486.1	Haemophilus influenzae	NEBH01000014.1	PRJ32483.1	26542	26281	-	PF01809	YidD	Putative membrane protein insertion efficiency factor	9.8e-30
0.05	PRK55193.1	Haemophilus influenzae	MZHQ01000081.1	PRK55196.1	21688	21949	+	PF01809	YidD	Putative membrane protein insertion efficiency factor	3.5e-29
0.05	PRK67083.1	Haemophilus influenzae	MZHU01000009.1	PRK67086.1	21658	21919	+	PF01809	YidD	Putative membrane protein insertion efficiency factor	9.8e-30
0.05	PRL50881.1	Haemophilus influenzae	MZJQ01000011.1	PRL50884.1	301482	301743	+	PF01809	YidD	Putative membrane protein insertion efficiency factor	9.8e-30
0.05	PTD20165.1	Morganella morganii	PJNJ01000010.1	PTD20170.1	112238	111980	-	PF01809	YidD	Putative membrane protein insertion efficiency factor	2.6e-30
0.05	RFN63657.1	Haemophilus influenzae	QVJI01000006.1	RFN63660.1	86572	86833	+	PF01809	YidD	Putative membrane protein insertion efficiency factor	9.8e-30
0.05	RFN67421.1	Haemophilus influenzae	QVIT01000001.1	RFN67418.1	258796	258535	-	PF01809	YidD	Putative membrane protein insertion efficiency factor	9.8e-30
0.05	RFN97447.1	Haemophilus influenzae	QVIZ01000001.1	RFN97450.1	49027	49288	+	PF01809	YidD	Putative membrane protein insertion efficiency factor	9.8e-30
0.05	RFO36521.1	Haemophilus influenzae	QVJU01000001.1	RFO36518.1	300847	300586	-	PF01809	YidD	Putative membrane protein insertion efficiency factor	9.8e-30
0.05	SFJ83678.1	Xenorhabdus mauleonii	FORG01000017.1	SFJ83528.1	59511	59769	+	PF01809	YidD	Putative membrane protein insertion efficiency factor	2.7e-30
0.05	SFN68744.1	Xenorhabdus japonica	FOVO01000015.1	SFN68831.1	33544	33346	-	PF01809	YidD	Putative membrane protein insertion efficiency factor	1.4e-24
0.05	SFU90257.1	Xenorhabdus koppenhoeferi	FPBJ01000042.1	SFU90333.1	16670	16412	-	PF01809	YidD	Putative membrane protein insertion efficiency factor	1.3e-30
0.05	SHM45313.1	Morganella morganii	FRBZ01000005.1	SHM45571.1	215480	215285	-	PF01809	YidD	Putative membrane protein insertion efficiency factor	4.3e-25
0.05	SIP71480.1	Xenorhabdus innexi	LT699767.1	SIP71474.1	2591812	2592073	+	PF01809	YidD	Putative membrane protein insertion efficiency factor	1.2e-30
0.05	SQG37291.1	Haemophilus influenzae	LS483392.1	SQG37288.1	2036948	2036687	-	PF01809	YidD	Putative membrane protein insertion efficiency factor	9.8e-30
0.05	SQG88835.1	Haemophilus influenzae	LS483411.1	SQG88832.1	1827472	1827211	-	PF01809	YidD	Putative membrane protein insertion efficiency factor	9.8e-30
0.05	SQH97938.1	Haemophilus haemolyticus	LS483458.1	SQH97935.1	1927702	1927441	-	PF01809	YidD	Putative membrane protein insertion efficiency factor	2.3e-30
0.05	SQI78986.1	Haemophilus influenzae	LS483480.1	SQI78980.1	1883344	1883083	-	PF01809	YidD	Putative membrane protein insertion efficiency factor	9.8e-30
0.05	AAC22659.1	Haemophilus influenzae Rd KW20	L42023.1	AAC22662.1	1064308	1064569	+	PF01809	YidD	Putative membrane protein insertion efficiency factor	9.8e-30
0.05	AAX88033.1	Haemophilus influenzae 86-028NP	CP000057.2	AAX88036.1	1121613	1121874	+	PF01809	YidD	Putative membrane protein insertion efficiency factor	9.8e-30
0.05	ABR00537.1	Haemophilus influenzae PittGG	CP000672.1	ABR00540.1	1593004	1593265	+	PF01809	YidD	Putative membrane protein insertion efficiency factor	9.8e-30
0.05	AGG29548.1	Morganella morganii subsp. morganii KT	CP004345.1	AGG29541.1	552462	552720	+	PF01809	YidD	Putative membrane protein insertion efficiency factor	2.6e-30
0.05	AWC93223.1	Morganella morganii	CP028956.1	AWC93229.1	1277273	1277015	-	PF01809	YidD	Putative membrane protein insertion efficiency factor	2.6e-30
0.05	SPX42368.1	Haemophilus influenzae	UASK01000006.1	SPX42374.1	303802	304093	+	PF02096	60KD_IMP	60Kd inner membrane protein	5.6e-17	PF14849	YidC_periplas	YidC periplasmic domain	5.4e-08
0.05	SPX42368.1	Haemophilus influenzae	UASK01000006.1	SPX42375.1	304076	304319	+	PF02096	60KD_IMP	60Kd inner membrane protein	1.3e-24
0.05	SPX42368.1	Haemophilus influenzae	UASK01000006.1	SPX42376.1	304338	304494	+	PF02096	60KD_IMP	60Kd inner membrane protein	1.3e-11
0.05	OZN26568.1	Gallibacterium anatis	NLFL01000021.1	OZN26566.1	65695	68434	+	PF02395	Peptidase_S6	Immunoglobulin A1 protease	4.8e-45	PF03212	Pertactin	Pertactin	6.8e-11	PF03797	Autotransporter	Autotransporter beta-domain	1.2e-07
0.05	SBO55734.1	Neisseria gonorrhoeae	LT591908.1	SBO55705.1	2104325	2099918	-	PF02395	Peptidase_S6	Immunoglobulin A1 protease	1.1e-277	PF03212	Pertactin	Pertactin	1.3e-15
0.05	SBO56639.1	Neisseria gonorrhoeae	LT591898.1	SBO56624.1	2101759	2097364	-	PF02395	Peptidase_S6	Immunoglobulin A1 protease	1e-277	PF03212	Pertactin	Pertactin	1.3e-15
0.05	SBO56729.1	Neisseria gonorrhoeae	LT591904.1	SBO56716.1	2112672	2108265	-	PF02395	Peptidase_S6	Immunoglobulin A1 protease	3.9e-278	PF03212	Pertactin	Pertactin	1.3e-15
0.05	SBO57206.1	Neisseria gonorrhoeae	LT591901.1	SBO57197.1	2103342	2098935	-	PF02395	Peptidase_S6	Immunoglobulin A1 protease	1.1e-277	PF03212	Pertactin	Pertactin	1.3e-15
0.05	SBO57725.1	Neisseria gonorrhoeae	LT591910.1	SBO57717.1	2107114	2102707	-	PF02395	Peptidase_S6	Immunoglobulin A1 protease	7.8e-278	PF03212	Pertactin	Pertactin	1.3e-15
0.05	SBO72733.1	Neisseria gonorrhoeae	LT592159.1	SBO72718.1	2168418	2164011	-	PF02395	Peptidase_S6	Immunoglobulin A1 protease	1.1e-277	PF03212	Pertactin	Pertactin	1.3e-15
0.05	SBO73814.1	Neisseria gonorrhoeae	LT592157.1	SBO73808.1	2108559	2104152	-	PF02395	Peptidase_S6	Immunoglobulin A1 protease	1.1e-277	PF03212	Pertactin	Pertactin	1.3e-15
0.05	SBO76591.1	Neisseria gonorrhoeae	LT592163.1	SBO76572.1	2156836	2152429	-	PF02395	Peptidase_S6	Immunoglobulin A1 protease	1.1e-277	PF03212	Pertactin	Pertactin	1.3e-15
0.05	SBO76595.1	Neisseria gonorrhoeae	LT592161.1	SBO76576.1	2163422	2159015	-	PF02395	Peptidase_S6	Immunoglobulin A1 protease	1.1e-277	PF03212	Pertactin	Pertactin	1.3e-15
0.05	SBO76627.1	Neisseria gonorrhoeae	LT592153.1	SBO76602.1	2163797	2159390	-	PF02395	Peptidase_S6	Immunoglobulin A1 protease	1.1e-277	PF03212	Pertactin	Pertactin	1.3e-15
0.05	SBO77699.1	Neisseria gonorrhoeae	LT592150.1	SBO77691.1	2155582	2151175	-	PF02395	Peptidase_S6	Immunoglobulin A1 protease	1.1e-277	PF03212	Pertactin	Pertactin	1.3e-15
0.05	SBO77717.1	Neisseria gonorrhoeae	LT592155.1	SBO77708.1	2105565	2101266	-	PF02395	Peptidase_S6	Immunoglobulin A1 protease	8.2e-278	PF03212	Pertactin	Pertactin	1.3e-15
0.05	SBQ23187.1	Neisseria gonorrhoeae	LT592146.1	SBQ23175.1	2103728	2099321	-	PF02395	Peptidase_S6	Immunoglobulin A1 protease	3.2e-277	PF03212	Pertactin	Pertactin	1.3e-15
0.05	SBQ23717.1	Neisseria gonorrhoeae	LT591897.1	SBQ23708.1	2227361	2222954	-	PF02395	Peptidase_S6	Immunoglobulin A1 protease	1.1e-277	PF03212	Pertactin	Pertactin	1.3e-15
0.05	SSY70998.1	Alysiella crassa	UFSO01000002.1	SSY71001.1	1143755	1134788	-	PF02395	Peptidase_S6	Immunoglobulin A1 protease	4.4e-195	PF03212	Pertactin	Pertactin	1.8e-17	PF18727	ALMS_repeat	Alstrom syndrome repeat	6.1e-05
0.05	SUA16303.1	Neisseria lactamica	UGRN01000001.1	SUA16297.1	2037013	2032000	-	PF02395	Peptidase_S6	Immunoglobulin A1 protease	4.5e-273	PF03212	Pertactin	Pertactin	3.8e-18
0.05	SUA18244.1	Neisseria lactamica	UGRO01000002.1	SUA18238.1	2089349	2084336	-	PF02395	Peptidase_S6	Immunoglobulin A1 protease	4.5e-273	PF03212	Pertactin	Pertactin	3.9e-18
0.05	VEG60863.1	Neisseria gonorrhoeae	LR134358.1	VEG60871.1	1650099	1654506	+	PF02395	Peptidase_S6	Immunoglobulin A1 protease	1.1e-277	PF03212	Pertactin	Pertactin	1.3e-15
0.05	AAC22659.1	Haemophilus influenzae Rd KW20	L42023.1	AAC22651.1	1053473	1048388	-	PF02395	Peptidase_S6	Immunoglobulin A1 protease	0	PF03212	Pertactin	Pertactin	1.7e-20	PF03797	Autotransporter	Autotransporter beta-domain	1.1e-19
0.05	AAW90711.2	Neisseria gonorrhoeae FA 1090	AE004969.1	AAW90706.1	2089134	2084727	-	PF02395	Peptidase_S6	Immunoglobulin A1 protease	1.1e-277	PF03212	Pertactin	Pertactin	1.3e-15
0.05	ACF31181.1	Neisseria gonorrhoeae NCCP11945	CP001050.1	ACF31173.1	2165269	2162074	-	PF02395	Peptidase_S6	Immunoglobulin A1 protease	2.2e-157	PF03212	Pertactin	Pertactin	3.9e-16
0.05	CBA03679.1	Neisseria meningitidis alpha14	AM889136.1	CBA03671.1	207653	203288	-	PF02395	Peptidase_S6	Immunoglobulin A1 protease	3.4e-281	PF03212	Pertactin	Pertactin	1.1e-18
0.05	OKQ04396.1	Haemophilus influenzae	MQMI01000002.1	OKQ04402.1	52644	57489	+	PF02395	Peptidase_S6	Immunoglobulin A1 protease	0	PF03797	Autotransporter	Autotransporter beta-domain	4.4e-21	PF03212	Pertactin	Pertactin	1.9e-18
0.05	PRJ32486.1	Haemophilus influenzae	NEBH01000014.1	PRJ32492.1	37504	42592	+	PF02395	Peptidase_S6	Immunoglobulin A1 protease	0	PF03797	Autotransporter	Autotransporter beta-domain	2.6e-21	PF03212	Pertactin	Pertactin	4.6e-19
0.05	PRJ58640.1	Haemophilus influenzae	NEBY01000299.1	PRJ58646.1	10334	14741	+	PF02395	Peptidase_S6	Immunoglobulin A1 protease	0	PF03797	Autotransporter	Autotransporter beta-domain	8e-20	PF03212	Pertactin	Pertactin	7.6e-19
0.05	PRK55193.1	Haemophilus influenzae	MZHQ01000081.1	PRK55187.1	10483	5161	-	PF02395	Peptidase_S6	Immunoglobulin A1 protease	0	PF03797	Autotransporter	Autotransporter beta-domain	1.1e-21	PF03212	Pertactin	Pertactin	6.3e-19
0.05	PRK67083.1	Haemophilus influenzae	MZHU01000009.1	PRK67077.1	10760	5417	-	PF02395	Peptidase_S6	Immunoglobulin A1 protease	0	PF03797	Autotransporter	Autotransporter beta-domain	5e-21	PF03212	Pertactin	Pertactin	2.2e-20
0.05	PRL50881.1	Haemophilus influenzae	MZJQ01000011.1	PRL50875.1	290662	285214	-	PF02395	Peptidase_S6	Immunoglobulin A1 protease	0	PF03797	Autotransporter	Autotransporter beta-domain	1.1e-21	PF03212	Pertactin	Pertactin	1.8e-20
0.05	RFN63657.1	Haemophilus influenzae	QVJI01000006.1	RFN63651.1	75498	69723	-	PF02395	Peptidase_S6	Immunoglobulin A1 protease	0	PF03797	Autotransporter	Autotransporter beta-domain	1.2e-20	PF03212	Pertactin	Pertactin	1.2e-19
0.05	RFN67421.1	Haemophilus influenzae	QVIT01000001.1	RFN67428.1	269885	275273	+	PF02395	Peptidase_S6	Immunoglobulin A1 protease	0	PF03797	Autotransporter	Autotransporter beta-domain	7.8e-21	PF03212	Pertactin	Pertactin	2.2e-19
0.05	RFN97447.1	Haemophilus influenzae	QVIZ01000001.1	RFN97441.1	38189	32885	-	PF02395	Peptidase_S6	Immunoglobulin A1 protease	0	PF03797	Autotransporter	Autotransporter beta-domain	1.8e-20	PF03212	Pertactin	Pertactin	4.1e-20
0.05	RFO36521.1	Haemophilus influenzae	QVJU01000001.1	RFO36527.1	311764	317365	+	PF02395	Peptidase_S6	Immunoglobulin A1 protease	0	PF03797	Autotransporter	Autotransporter beta-domain	5.1e-21	PF03212	Pertactin	Pertactin	3.1e-19
0.05	AAX88033.1	Haemophilus influenzae 86-028NP	CP000057.2	AAX88027.1	1110584	1105199	-	PF02395	Peptidase_S6	Immunoglobulin A1 protease	0	PF03797	Autotransporter	Autotransporter beta-domain	1.9e-20	PF03212	Pertactin	Pertactin	8.5e-18
0.05	ODP37053.1	Sphingomonas turrisvirgatae	MDDS01000039.1	ODP37048.1	3969	4737	+	PF02592	Vut_1	Putative vitamin uptake transporter	1.7e-50
0.05	OOG96766.1	Neisseria meningitidis	MVCA01000043.1	OOG96763.1	6126	6813	+	PF02592	Vut_1	Putative vitamin uptake transporter	1.1e-34
0.05	PBJ89110.1	Neisseria meningitidis	NTLY01000001.1	PBJ89107.1	355407	356094	+	PF02592	Vut_1	Putative vitamin uptake transporter	1.2e-34
0.05	RHW17924.1	Sphingomonas sp. ZDH117	QWLV01000002.1	RHW17928.1	137440	136714	-	PF02592	Vut_1	Putative vitamin uptake transporter	6.3e-50
0.05	RIA36768.1	Hephaestia caeni	QXDC01000005.1	RIA36771.1	189533	188786	-	PF02592	Vut_1	Putative vitamin uptake transporter	6.6e-49
0.05	RQJ65487.1	Neisseria meningitidis	NWWY01000011.1	RQJ65537.1	15568	14881	-	PF02592	Vut_1	Putative vitamin uptake transporter	1.6e-34
0.05	SBO53032.1	Neisseria gonorrhoeae	LT591908.1	SBO53021.1	1649651	1650338	+	PF02592	Vut_1	Putative vitamin uptake transporter	1.3e-34
0.05	SBO55023.1	Neisseria gonorrhoeae	LT591898.1	SBO55012.1	1646516	1647203	+	PF02592	Vut_1	Putative vitamin uptake transporter	1.3e-34
0.05	SBO55120.1	Neisseria gonorrhoeae	LT591904.1	SBO55112.1	1655363	1656050	+	PF02592	Vut_1	Putative vitamin uptake transporter	1.3e-34
0.05	SBO56082.1	Neisseria gonorrhoeae	LT591901.1	SBO56101.1	1873082	1872395	-	PF02592	Vut_1	Putative vitamin uptake transporter	1.3e-34
0.05	SBO57003.1	Neisseria gonorrhoeae	LT591910.1	SBO56998.1	1648402	1649089	+	PF02592	Vut_1	Putative vitamin uptake transporter	1.3e-34
0.05	SBO71142.1	Neisseria gonorrhoeae	LT592159.1	SBO71127.1	1713965	1714652	+	PF02592	Vut_1	Putative vitamin uptake transporter	1.3e-34
0.05	SBO72691.1	Neisseria gonorrhoeae	LT592157.1	SBO72673.1	1652206	1652893	+	PF02592	Vut_1	Putative vitamin uptake transporter	1.3e-34
0.05	SBO74541.1	Neisseria gonorrhoeae	LT592161.1	SBO74528.1	1709984	1710671	+	PF02592	Vut_1	Putative vitamin uptake transporter	1.3e-34
0.05	SBO74571.1	Neisseria gonorrhoeae	LT592153.1	SBO74559.1	1708517	1709204	+	PF02592	Vut_1	Putative vitamin uptake transporter	1.3e-34
0.05	SBO74581.1	Neisseria gonorrhoeae	LT592163.1	SBO74569.1	1704368	1705055	+	PF02592	Vut_1	Putative vitamin uptake transporter	1.3e-34
0.05	SBO76461.1	Neisseria gonorrhoeae	LT592155.1	SBO76444.1	1651174	1651861	+	PF02592	Vut_1	Putative vitamin uptake transporter	1.3e-34
0.05	SBO76550.1	Neisseria gonorrhoeae	LT592150.1	SBO76530.1	1703124	1703811	+	PF02592	Vut_1	Putative vitamin uptake transporter	1.3e-34
0.05	SBQ22045.1	Neisseria gonorrhoeae	LT592146.1	SBQ22040.1	1652094	1652781	+	PF02592	Vut_1	Putative vitamin uptake transporter	1.3e-34
0.05	SBQ22733.1	Neisseria gonorrhoeae	LT591897.1	SBQ22726.1	1766652	1767339	+	PF02592	Vut_1	Putative vitamin uptake transporter	1.3e-34
0.05	SDD13678.1	Sphingomonas sp. YR710	FMZJ01000009.1	SDD13503.1	129541	128788	-	PF02592	Vut_1	Putative vitamin uptake transporter	4.1e-50
0.05	SNB51668.1	Kingella negevensis	FXUV02000001.1	SNB51696.1	134976	135672	+	PF02592	Vut_1	Putative vitamin uptake transporter	2.1e-32
0.05	SOB87235.1	Sphingomonas guangdongensis	OBMI01000002.1	SOB87231.1	900161	900905	+	PF02592	Vut_1	Putative vitamin uptake transporter	6.8e-50
0.05	SPY02015.1	Neisseria meningitidis	UATD01000002.1	SPY02019.1	281892	281205	-	PF02592	Vut_1	Putative vitamin uptake transporter	1.6e-34
0.05	SUA15847.1	Neisseria lactamica	UGRN01000001.1	SUA15844.1	1554740	1555427	+	PF02592	Vut_1	Putative vitamin uptake transporter	9.8e-35
0.05	SUA17780.1	Neisseria lactamica	UGRO01000002.1	SUA17777.1	1591847	1592534	+	PF02592	Vut_1	Putative vitamin uptake transporter	1.2e-34
0.05	SUA19608.1	Neisseria meningitidis	UGRP01000001.1	SUA19605.1	1315180	1315867	+	PF02592	Vut_1	Putative vitamin uptake transporter	2.3e-34
0.05	SUA20519.1	Neisseria gonorrhoeae	UGRI01000001.1	SUA20526.1	357595	357370	-	PF02592	Vut_1	Putative vitamin uptake transporter	1.5e-06
0.05	SUA20520.1	Neisseria gonorrhoeae	UGRI01000001.1	SUA20526.1	357595	357370	-	PF02592	Vut_1	Putative vitamin uptake transporter	1.5e-06
0.05	VEG61741.1	Neisseria gonorrhoeae	LR134358.1	VEG61747.1	2106457	2105770	-	PF02592	Vut_1	Putative vitamin uptake transporter	1.3e-34
0.05	AAF40758.1	Neisseria meningitidis MC58	AE002098.2	AAF40761.1	328623	327936	-	PF02592	Vut_1	Putative vitamin uptake transporter	5.6e-35
0.05	AAW90313.1	Neisseria gonorrhoeae FA 1090	AE004969.1	AAW90310.1	1637641	1638328	+	PF02592	Vut_1	Putative vitamin uptake transporter	1.3e-34
0.05	ABX73970.1	Neisseria meningitidis 053442	CP000381.1	ABX73967.1	1870366	1871053	+	PF02592	Vut_1	Putative vitamin uptake transporter	2.5e-34
0.05	ACF30687.1	Neisseria gonorrhoeae NCCP11945	CP001050.1	ACF30683.1	1712506	1713193	+	PF02592	Vut_1	Putative vitamin uptake transporter	1.3e-34
0.05	ADO30844.1	Neisseria meningitidis alpha710	CP001561.1	ADO30847.1	331143	330456	-	PF02592	Vut_1	Putative vitamin uptake transporter	1.1e-34
0.05	AHW76728.1	Neisseria meningitidis	CP007524.1	AHW76724.1	2119385	2120168	+	PF02592	Vut_1	Putative vitamin uptake transporter	2.3e-34
0.05	AJC63568.1	Neisseria meningitidis LNP21362	CP006869.1	AJC63571.1	1591610	1590923	-	PF02592	Vut_1	Putative vitamin uptake transporter	5.6e-35
0.05	AKM92187.1	Neisseria meningitidis M0579	CP007668.1	AKM92184.1	759362	760049	+	PF02592	Vut_1	Putative vitamin uptake transporter	1.1e-34
0.05	APW53996.1	Neisseria gonorrhoeae NG-k51.05	CP003974.1	APW53991.1	1712824	1713511	+	PF02592	Vut_1	Putative vitamin uptake transporter	1.3e-34
0.05	AQR72655.1	Sphingomonas sp. LM7	CP019511.1	AQR72649.1	472935	473682	+	PF02592	Vut_1	Putative vitamin uptake transporter	1.9e-49
0.05	ARB03622.1	Neisseria lactamica	CP019894.1	ARB05404.1	114951	115638	+	PF02592	Vut_1	Putative vitamin uptake transporter	2.1e-34
0.05	CAM09269.1	Neisseria meningitidis Z2491	AL157959.1	CAM09266.1	2115897	2116584	+	PF02592	Vut_1	Putative vitamin uptake transporter	1.6e-34
0.05	CAM11024.1	Neisseria meningitidis FAM18	AM421808.1	CAM11021.1	1885222	1885909	+	PF02592	Vut_1	Putative vitamin uptake transporter	1.2e-34
0.05	CBA04601.1	Neisseria meningitidis alpha153	AM889137.1	CBA04589.1	443342	444029	+	PF02592	Vut_1	Putative vitamin uptake transporter	8.4e-35
0.05	CBA07957.1	Neisseria meningitidis alpha14	AM889136.1	CBA07948.1	1857237	1857924	+	PF02592	Vut_1	Putative vitamin uptake transporter	1.8e-34
0.05	CBA09863.1	Neisseria meningitidis alpha275	AM889138.1	CBA09859.1	2014077	2014764	+	PF02592	Vut_1	Putative vitamin uptake transporter	1.8e-34
0.05	OEI95182.1	Shigella sp. FC1655	MIIW01000023.1	OEI95189.1	35622	34791	-	PF02634	FdhD-NarQ	FdhD/NarQ family	8.5e-70
0.05	OKP01810.1	Xenorhabdus eapokensis	MKGQ01000020.1	OKP01808.1	8114	8960	+	PF02634	FdhD-NarQ	FdhD/NarQ family	1.7e-68
0.05	OKP01812.1	Xenorhabdus eapokensis	MKGQ01000020.1	OKP01808.1	8114	8960	+	PF02634	FdhD-NarQ	FdhD/NarQ family	1.7e-68
0.05	OKP08106.1	Xenorhabdus thuongxuanensis	MKGR01000004.1	OKP08113.1	67104	66258	-	PF02634	FdhD-NarQ	FdhD/NarQ family	4e-68
0.05	OKP08109.1	Xenorhabdus thuongxuanensis	MKGR01000004.1	OKP08113.1	67104	66258	-	PF02634	FdhD-NarQ	FdhD/NarQ family	4e-68
0.05	OTA15336.1	Xenorhabdus vietnamensis	MUBJ01000016.1	OTA15339.1	35520	34674	-	PF02634	FdhD-NarQ	FdhD/NarQ family	5.7e-68
0.05	OTA19232.1	Xenorhabdus beddingii	MUBK01000021.1	OTA19230.1	72832	73663	+	PF02634	FdhD-NarQ	FdhD/NarQ family	2.4e-68
0.05	OTA19238.1	Xenorhabdus beddingii	MUBK01000021.1	OTA19230.1	72832	73663	+	PF02634	FdhD-NarQ	FdhD/NarQ family	2.4e-68
0.05	PHH10396.1	Morganella morganii	PDLE01000004.1	PHH10392.1	3565226	3566057	+	PF02634	FdhD-NarQ	FdhD/NarQ family	4.3e-71
0.05	PHM23337.1	Xenorhabdus ehlersii	NIBT01000015.1	PHM23344.1	53404	52558	-	PF02634	FdhD-NarQ	FdhD/NarQ family	1.6e-68
0.05	PHM23340.1	Xenorhabdus ehlersii	NIBT01000015.1	PHM23344.1	53404	52558	-	PF02634	FdhD-NarQ	FdhD/NarQ family	1.6e-68
0.05	PHM25444.1	Xenorhabdus budapestensis	NIBS01000019.1	PHM25446.1	60745	59914	-	PF02634	FdhD-NarQ	FdhD/NarQ family	7.2e-68
0.05	PHM50482.1	Xenorhabdus miraniensis	NITZ01000002.1	PHM50488.1	328359	327513	-	PF02634	FdhD-NarQ	FdhD/NarQ family	2.9e-70
0.05	PHM57739.1	Xenorhabdus hominickii	NJAI01000001.1	PHM57733.1	787929	788760	+	PF02634	FdhD-NarQ	FdhD/NarQ family	8.5e-69
0.05	PHM58671.1	Xenorhabdus sp. KK7.4	NJAH01000005.1	PHM58669.1	123346	124168	+	PF02634	FdhD-NarQ	FdhD/NarQ family	3e-70
0.05	PHM62438.1	Xenorhabdus ishibashii	NJAK01000001.1	PHM62443.1	1690855	1690009	-	PF02634	FdhD-NarQ	FdhD/NarQ family	2.8e-68
0.05	PHM62441.1	Xenorhabdus ishibashii	NJAK01000001.1	PHM62443.1	1690855	1690009	-	PF02634	FdhD-NarQ	FdhD/NarQ family	2.8e-68
0.05	PHM66155.1	Xenorhabdus stockiae	NJAJ01000010.1	PHM66159.1	69315	68493	-	PF02634	FdhD-NarQ	FdhD/NarQ family	4.7e-70
0.05	PHM69927.1	Xenorhabdus sp. KJ12.1	NJCW01000013.1	PHM69923.1	53345	54167	+	PF02634	FdhD-NarQ	FdhD/NarQ family	2.9e-70
0.05	PHM73964.1	Xenorhabdus kozodoii	NJCX01000007.1	PHM73961.1	5286	6132	+	PF02634	FdhD-NarQ	FdhD/NarQ family	1.2e-69
0.05	PHM73967.1	Xenorhabdus kozodoii	NJCX01000007.1	PHM73961.1	5286	6132	+	PF02634	FdhD-NarQ	FdhD/NarQ family	1.2e-69
0.05	PNL49011.1	Proteus mirabilis	NJFA02000001.1	PNL49016.1	1577980	1577149	-	PF02634	FdhD-NarQ	FdhD/NarQ family	1.1e-70
0.05	PRJ64703.1	Haemophilus influenzae	NEBY01000094.1	PRJ64709.1	8904	8091	-	PF02634	FdhD-NarQ	FdhD/NarQ family	4.1e-72
0.05	PRM84107.1	Haemophilus influenzae	NDWW01000012.1	PRM84113.1	8675	7862	-	PF02634	FdhD-NarQ	FdhD/NarQ family	1.6e-73
0.05	PTD20165.1	Morganella morganii	PJNJ01000010.1	PTD20162.1	98670	99501	+	PF02634	FdhD-NarQ	FdhD/NarQ family	1e-71
0.05	REF25578.1	Xenorhabdus cabanillasii	QTUB01000001.1	REF25581.1	77041	76210	-	PF02634	FdhD-NarQ	FdhD/NarQ family	1.3e-67
0.05	SFJ83678.1	Xenorhabdus mauleonii	FORG01000017.1	SFJ83850.1	75296	74465	-	PF02634	FdhD-NarQ	FdhD/NarQ family	2e-68
0.05	SFJ83796.1	Xenorhabdus mauleonii	FORG01000017.1	SFJ83850.1	75296	74465	-	PF02634	FdhD-NarQ	FdhD/NarQ family	2e-68
0.05	SFN68744.1	Xenorhabdus japonica	FOVO01000015.1	SFN68712.1	22789	23635	+	PF02634	FdhD-NarQ	FdhD/NarQ family	1.7e-68
0.05	SFU90257.1	Xenorhabdus koppenhoeferi	FPBJ01000042.1	SFU90226.1	5754	6585	+	PF02634	FdhD-NarQ	FdhD/NarQ family	3.8e-69
0.05	SGD68604.1	Mycobacterium tuberculosis	FPPU01000024.1	SGD68659.1	62388	61557	-	PF02634	FdhD-NarQ	FdhD/NarQ family	3e-71
0.05	SHM45313.1	Morganella morganii	FRBZ01000005.1	SHM45164.1	202004	202835	+	PF02634	FdhD-NarQ	FdhD/NarQ family	1.5e-70
0.05	SIP71480.1	Xenorhabdus innexi	LT699767.1	SIP71483.1	2603870	2603048	-	PF02634	FdhD-NarQ	FdhD/NarQ family	4.8e-71
0.05	SPX87371.1	Morganella morganii	UASZ01000019.1	SPX87375.1	53165	52334	-	PF02634	FdhD-NarQ	FdhD/NarQ family	1e-71
0.05	SSN08564.1	Klebsiella pneumoniae	UFGU01000008.1	SSN08560.1	186575	187406	+	PF02634	FdhD-NarQ	FdhD/NarQ family	3e-71
0.05	SUC03240.1	Proteus penneri	UGTQ01000009.1	SUC03234.1	3807910	3808741	+	PF02634	FdhD-NarQ	FdhD/NarQ family	1.9e-70
0.05	SUC11972.1	Proteus mirabilis	UGTS01000001.1	SUC11979.1	146609	145778	-	PF02634	FdhD-NarQ	FdhD/NarQ family	2.8e-69
0.05	SUC15994.1	Proteus vulgaris	UGTW01000001.1	SUC16000.1	1947458	1946627	-	PF02634	FdhD-NarQ	FdhD/NarQ family	1.1e-69
0.05	SVJ57621.1	Klebsiella pneumoniae	UIRA01000029.1	SVJ57614.1	58403	59234	+	PF02634	FdhD-NarQ	FdhD/NarQ family	2.8e-69
0.05	VDY36484.1	Morganella morganii	LR133904.1	VDY36479.1	3801526	3802357	+	PF02634	FdhD-NarQ	FdhD/NarQ family	3e-71
0.05	AGG29548.1	Morganella morganii subsp. morganii KT	CP004345.1	AGG29552.1	566026	565195	-	PF02634	FdhD-NarQ	FdhD/NarQ family	4.3e-71
0.05	ARX32957.1	Proteus mirabilis	CP021694.1	ARX32963.1	380378	379547	-	PF02634	FdhD-NarQ	FdhD/NarQ family	2.8e-69
0.05	ATM98952.1	Proteus vulgaris	CP023965.1	ATM98958.1	916856	916025	-	PF02634	FdhD-NarQ	FdhD/NarQ family	1.6e-70
0.05	AWC93223.1	Morganella morganii	CP028956.1	AWC93219.1	1263706	1264537	+	PF02634	FdhD-NarQ	FdhD/NarQ family	2.4e-71
0.05	CAR46128.1	Proteus mirabilis HI4320	AM942759.1	CAR46115.1	3423249	3424080	+	PF02634	FdhD-NarQ	FdhD/NarQ family	2.8e-69
0.05	PII11952.1	Stenotrophomonas indicatrix	PEJS01000001.1	PII11944.1	2072784	2075175	+	PF03797	Autotransporter	Autotransporter beta-domain	1.7e-37	PF03212	Pertactin	Pertactin	2.6e-06
0.05	AIL32164.1	Basilea psittacipulmonis DSM 24701	CP009238.1	AIL32170.1	323824	326572	+	PF03797	Autotransporter	Autotransporter beta-domain	6.6e-30	PF03212	Pertactin	Pertactin	2.3e-08
0.05	OBY75173.1	Acinetobacter gyllenbergii	KV575261.1	OBY75170.1	70059	69612	-	PF04304	DUF454	Protein of unknown function (DUF454)	7.5e-38
0.05	OCZ35778.1	Acinetobacter pittii	MDIK01000080.1	OCZ35768.1	16266	16707	+	PF04304	DUF454	Protein of unknown function (DUF454)	1.1e-35
0.05	OCZ40686.1	Acinetobacter pittii	MDIX01000033.1	OCZ40673.1	92916	92475	-	PF04304	DUF454	Protein of unknown function (DUF454)	1.1e-35
0.05	ODI89512.1	Acinetobacter pittii	MDIJ01000135.1	ODI89514.1	22592	23033	+	PF04304	DUF454	Protein of unknown function (DUF454)	3.5e-35
0.05	ODN66113.1	Methylophaga muralis	MCRI01000027.1	ODN66110.1	3156	2769	-	PF04304	DUF454	Protein of unknown function (DUF454)	3.5e-33
0.05	OEY95032.1	Acinetobacter proteolyticus	MKKJ01000007.1	OEY95029.1	60357	59910	-	PF04304	DUF454	Protein of unknown function (DUF454)	6.1e-38
0.05	OIF72005.1	Acinetobacter baumannii	LYIX01002116.1	OIF71997.1	958	517	-	PF04304	DUF454	Protein of unknown function (DUF454)	1.1e-35
0.05	OIG67140.1	Acinetobacter baumannii	LYKI01000069.1	OIG67030.1	30744	31185	+	PF04304	DUF454	Protein of unknown function (DUF454)	9.7e-36
0.05	OTG60191.1	Acinetobacter sp. ANC 4204	NEFZ01000002.1	OTG60188.1	460166	459743	-	PF04304	DUF454	Protein of unknown function (DUF454)	3.3e-30
0.05	OTS53527.1	Acinetobacter pittii	NGGW01000029.1	OTS53371.1	71324	71765	+	PF04304	DUF454	Protein of unknown function (DUF454)	3.5e-35
0.05	OUY06504.1	Acinetobacter populi	NEXX01000004.1	OUY06496.1	16096	15667	-	PF04304	DUF454	Protein of unknown function (DUF454)	1.1e-32
0.05	OWK67260.1	Acinetobacter baumannii	NGKM01000005.1	OWK67257.1	134660	134219	-	PF04304	DUF454	Protein of unknown function (DUF454)	9.7e-36
0.05	PAM74917.1	Acinetobacter baumannii	NKKG01000020.1	PAM74833.1	14308	14749	+	PF04304	DUF454	Protein of unknown function (DUF454)	9.4e-36
0.05	PBK03816.1	Pseudomonas abyssi	NTMR01000016.1	PBK03871.1	125559	125187	-	PF04304	DUF454	Protein of unknown function (DUF454)	1.3e-34
0.05	PKF33518.1	Acinetobacter proteolyticus	PISJ01000013.1	PKF33521.1	397114	397561	+	PF04304	DUF454	Protein of unknown function (DUF454)	6.1e-38
0.05	PNU05559.1	Novosphingobium guangzhouense	LYMM01000025.1	PNU05557.1	104275	103888	-	PF04304	DUF454	Protein of unknown function (DUF454)	2.2e-36
0.05	POB02180.1	Pseudomonas oceani	PPSK01000014.1	POB02253.1	15547	15919	+	PF04304	DUF454	Protein of unknown function (DUF454)	7e-35
0.05	POZ09359.1	Acinetobacter baumannii	PQVM01000010.1	POZ09253.1	124938	124497	-	PF04304	DUF454	Protein of unknown function (DUF454)	9.4e-36
0.05	PPU98986.1	Xanthomonas hyacinthi	MDEG01000003.1	PPU98985.1	148664	148268	-	PF04304	DUF454	Protein of unknown function (DUF454)	6e-33
0.05	PRC18412.1	Acinetobacter sp. MYb10	PCQO01000001.1	PRC18530.1	925216	924790	-	PF04304	DUF454	Protein of unknown function (DUF454)	1e-28
0.05	PTV45270.1	Acinetobacter oleivorans	QAYN01000010.1	PTV45109.1	70048	70489	+	PF04304	DUF454	Protein of unknown function (DUF454)	1.2e-35
0.05	PUV03652.1	Acinetobacter baumannii	QCXV01000020.1	PUV03532.1	26757	27198	+	PF04304	DUF454	Protein of unknown function (DUF454)	9.7e-36
0.05	PYG62225.1	Novosphingobium sp. B3058 49	QKMM01000009.1	PYG62223.1	33059	32633	-	PF04304	DUF454	Protein of unknown function (DUF454)	2.5e-34
0.05	RCU30225.1	Acinetobacter baumannii	QPHZ01000005.1	RCU30089.1	19701	20142	+	PF04304	DUF454	Protein of unknown function (DUF454)	9.4e-36
0.05	RDJ61026.1	Acinetobacter baumannii	LFHE01000047.1	RDJ60918.1	26610	26169	-	PF04304	DUF454	Protein of unknown function (DUF454)	9.4e-36
0.05	RFU10730.1	Acinetobacter sp. S131434	QVQG01000010.1	RFU10649.1	163787	164228	+	PF04304	DUF454	Protein of unknown function (DUF454)	9.4e-36
0.05	RFX67857.1	Acinetobacter haemolyticus	PXZD01000002.1	RFX67860.1	175319	175745	+	PF04304	DUF454	Protein of unknown function (DUF454)	2.3e-37
0.05	RGD89479.1	Acinetobacter sp. SWAC57	KZ984398.1	RGD89482.1	43584	44007	+	PF04304	DUF454	Protein of unknown function (DUF454)	3.3e-30
0.05	RGP53973.1	Pseudomonas gallaeciensis	LMAZ01000004.1	RGP53971.1	136414	136039	-	PF04304	DUF454	Protein of unknown function (DUF454)	2.1e-34
0.05	RIA46005.1	Hephaestia caeni	QXDC01000002.1	RIA46003.1	585245	584828	-	PF04304	DUF454	Protein of unknown function (DUF454)	1.1e-34
0.05	RIV82248.1	Erythrobacter xanthus	QXFM01000120.1	RIV82246.1	23305	22858	-	PF04304	DUF454	Protein of unknown function (DUF454)	3.5e-34
0.05	RKG41427.1	Acinetobacter sp. WCHAc060007	RAXX01000011.1	RKG41421.1	86011	86437	+	PF04304	DUF454	Protein of unknown function (DUF454)	6.7e-29
0.05	RLZ09611.1	Acinetobacter sp. 2JN-4	RDNY01000003.1	RLZ09608.1	353351	352925	-	PF04304	DUF454	Protein of unknown function (DUF454)	1e-36
0.05	RMH90737.1	Lysobacter pythonis	RFLY01000014.1	RMH90735.1	11464	11083	-	PF04304	DUF454	Protein of unknown function (DUF454)	1.7e-34
0.05	RMX03460.1	Corticibacter populi	RDQO01000006.1	RMX03463.1	58777	59218	+	PF04304	DUF454	Protein of unknown function (DUF454)	4.4e-34
0.05	RPE31371.1	Acinetobacter sp. BIGb0102	RKQE01000010.1	RPE31374.1	295462	295903	+	PF04304	DUF454	Protein of unknown function (DUF454)	6.7e-37
0.05	RRD90910.1	Conchiformibius steedae	RQYC01000003.1	RRD90917.1	31506	31029	-	PF04304	DUF454	Protein of unknown function (DUF454)	8.2e-39
0.05	RSC80110.1	Acinetobacter haemolyticus	RKJM01000001.1	RSC80113.1	173226	173652	+	PF04304	DUF454	Protein of unknown function (DUF454)	2.3e-37
0.05	SEG84757.1	Marinobacterium lutimaris	FNVQ01000006.1	SEG84733.1	193795	193381	-	PF04304	DUF454	Protein of unknown function (DUF454)	1.8e-35
0.05	SEO49821.1	Acinetobacter sp. yr461	FODU01000005.1	SEO49762.1	184469	184028	-	PF04304	DUF454	Protein of unknown function (DUF454)	1.1e-35
0.05	SEO78200.1	Acinetobacter sp. UNC434CL69Tsu2S25	FOEA01000006.1	SEO78146.1	183235	182794	-	PF04304	DUF454	Protein of unknown function (DUF454)	1.8e-35
0.05	SES12019.1	Sphingobium sp. YR768	FOGE01000041.1	SES11983.1	9980	9557	-	PF04304	DUF454	Protein of unknown function (DUF454)	2.7e-34
0.05	SFG34244.1	Novosphingobium sp. CF614	FOOR01000018.1	SFG34213.1	4169	3734	-	PF04304	DUF454	Protein of unknown function (DUF454)	2.2e-33
0.05	SJX23170.1	Acinetobacter johnsonii	FUUY01000010.1	SJX23174.1	126550	126973	+	PF04304	DUF454	Protein of unknown function (DUF454)	1.4e-29
0.05	SLK06015.1	Novosphingobium mathurense	FVZE01000005.1	SLK06023.1	332509	332962	+	PF04304	DUF454	Protein of unknown function (DUF454)	3e-35
0.05	SNX44627.1	Acinetobacter puyangensis	OANT01000003.1	SNX44633.1	390353	390773	+	PF04304	DUF454	Protein of unknown function (DUF454)	3.5e-33
0.05	SPL71902.1	Acinetobacter sp. KPC-SM-21	OOGT01000188.1	SPL71899.1	490	52	-	PF04304	DUF454	Protein of unknown function (DUF454)	8.1e-32
0.05	SSI23762.1	Klebsiella pneumoniae	UFDJ01000002.1	SSI23755.1	92123	91682	-	PF04304	DUF454	Protein of unknown function (DUF454)	9.4e-36
0.05	SSQ28584.1	Acinetobacter baumannii	UFJW01000003.1	SSQ28581.1	92123	91682	-	PF04304	DUF454	Protein of unknown function (DUF454)	9.4e-36
0.05	SSS18638.1	Acinetobacter baumannii	UFLV01000002.1	SSS18643.1	14544	14985	+	PF04304	DUF454	Protein of unknown function (DUF454)	9.3e-36
0.05	SSS28856.1	Acinetobacter baumannii	UFLS01000122.1	SSS28878.1	2746	3187	+	PF04304	DUF454	Protein of unknown function (DUF454)	9.7e-36
0.05	SSS32713.1	Acinetobacter baumannii	UFLS01000166.1	SSS32716.1	1954	2395	+	PF04304	DUF454	Protein of unknown function (DUF454)	9.4e-36
0.05	SST18735.1	Acinetobacter baumannii	UFMQ01000002.1	SST18732.1	317357	316916	-	PF04304	DUF454	Protein of unknown function (DUF454)	9.4e-36
0.05	SST90935.1	Acinetobacter baumannii	UFNA01000123.1	SST90923.1	1007	566	-	PF04304	DUF454	Protein of unknown function (DUF454)	9.4e-36
0.05	SSU17432.1	Acinetobacter baumannii	UFNQ01000005.1	SSU17426.1	92148	91707	-	PF04304	DUF454	Protein of unknown function (DUF454)	9.4e-36
0.05	SSU41559.1	Acinetobacter baumannii	UFNW01000030.1	SSU41562.1	15070	15511	+	PF04304	DUF454	Protein of unknown function (DUF454)	9.4e-36
0.05	SSW81481.1	Klebsiella pneumoniae	UFQE01000220.1	SSW81478.1	5095	4654	-	PF04304	DUF454	Protein of unknown function (DUF454)	9.3e-36
0.05	SUB24831.1	Avibacterium avium	UGSP01000001.1	SUB24835.1	1960073	1960436	+	PF04304	DUF454	Protein of unknown function (DUF454)	1e-36
0.05	SUB25969.1	Avibacterium gallinarum	UGSQ01000003.1	SUB25973.1	292831	293194	+	PF04304	DUF454	Protein of unknown function (DUF454)	8.2e-37
0.05	SUU19851.1	Acinetobacter haemolyticus	UFRT01000001.1	SUU19862.1	2521632	2522058	+	PF04304	DUF454	Protein of unknown function (DUF454)	2.3e-37
0.05	SUU46404.1	Acinetobacter calcoaceticus	UFRP01000001.1	SUU46396.1	3047815	3047374	-	PF04304	DUF454	Protein of unknown function (DUF454)	9.4e-36
0.05	SUU46407.1	Acinetobacter calcoaceticus	UFRP01000001.1	SUU46396.1	3047815	3047374	-	PF04304	DUF454	Protein of unknown function (DUF454)	9.4e-36
0.05	SVJ99927.1	Acinetobacter baumannii	UIRJ01000108.1	SVJ99930.1	10254	10695	+	PF04304	DUF454	Protein of unknown function (DUF454)	9.4e-36
0.05	ADI91843.1	Acinetobacter oleivorans DR1	CP002080.1	ADI91840.1	3158761	3158320	-	PF04304	DUF454	Protein of unknown function (DUF454)	3.4e-35
0.05	ADY80779.1	Acinetobacter pittii PHEA-2	CP002177.1	ADY80782.1	211213	211654	+	PF04304	DUF454	Protein of unknown function (DUF454)	1.2e-35
0.05	AFI85642.1	Methylophaga nitratireducenticrescens	CP003390.3	AFI85639.1	2663094	2662707	-	PF04304	DUF454	Protein of unknown function (DUF454)	4e-33
0.05	AJC47301.1	Xanthomonas sacchari	CP010409.1	AJC47735.1	4326982	4326637	-	PF04304	DUF454	Protein of unknown function (DUF454)	7.4e-31
0.05	AKA32697.1	Acinetobacter baumannii	CP008706.1	AKA32694.1	2997365	2996924	-	PF04304	DUF454	Protein of unknown function (DUF454)	9.4e-36
0.05	ALR19278.1	Sphingobium baderi	CP013264.1	ALR22316.1	392866	392470	-	PF04304	DUF454	Protein of unknown function (DUF454)	7.2e-35
0.05	APR70332.1	Acinetobacter haemolyticus	CP018871.1	APR70329.1	1633844	1633418	-	PF04304	DUF454	Protein of unknown function (DUF454)	2.8e-37
0.05	APX65690.1	Sphingomonas sp. LK11	CP013916.1	APX67522.1	1546841	1547204	+	PF04304	DUF454	Protein of unknown function (DUF454)	2.3e-37
0.05	AQV15656.1	Acinetobacter pittii	CP017938.1	AQV15659.1	1884343	1884784	+	PF04304	DUF454	Protein of unknown function (DUF454)	1.2e-35
0.05	ASF76344.1	Acinetobacter baumannii	CP021782.1	ASF76347.1	1037679	1038120	+	PF04304	DUF454	Protein of unknown function (DUF454)	9.4e-36
0.05	AUM29050.1	Acinetobacter pittii	CP018909.1	AUM27275.1	2156935	2156494	-	PF04304	DUF454	Protein of unknown function (DUF454)	1.2e-35
0.05	AUZ85370.1	Methylophaga nitratireducenticrescens	CP021973.1	AUZ85367.1	2671623	2671236	-	PF04304	DUF454	Protein of unknown function (DUF454)	4e-33
0.05	AXB78951.1	Novosphingobium sp. P6W	CP030353.1	AXB78949.1	924571	924061	-	PF04304	DUF454	Protein of unknown function (DUF454)	4.4e-35	PF11239	DUF3040	Protein of unknown function (DUF3040)	0.00039
0.05	AXY56221.1	Acinetobacter sp. WCHAc010005	CP032134.1	AXY56217.1	1162616	1163042	+	PF04304	DUF454	Protein of unknown function (DUF454)	5.1e-28
0.05	AYA04311.1	Acinetobacter sp. WCHAc010034	CP032279.1	AYA04305.1	3180437	3180863	+	PF04304	DUF454	Protein of unknown function (DUF454)	4.1e-27
0.05	BAN88502.1	Acinetobacter baumannii NCGM 237	AP013357.1	BAN88499.1	3015283	3014842	-	PF04304	DUF454	Protein of unknown function (DUF454)	9.4e-36
0.05	BAP36602.1	Acinetobacter guillouiae	AP014630.1	BAP36595.1	1818472	1818898	+	PF04304	DUF454	Protein of unknown function (DUF454)	1e-28
0.05	CAG68335.1	Acinetobacter baylyi ADP1	CR543861.1	CAG68338.1	1476971	1477415	+	PF04304	DUF454	Protein of unknown function (DUF454)	8.1e-36
0.05	CAP01601.1	Acinetobacter baumannii SDF	CU468230.2	CAP01598.1	2113437	2112996	-	PF04304	DUF454	Protein of unknown function (DUF454)	7.7e-36
0.05	OOF36455.1	Rodentibacter heidelbergensis	MLHH01000011.1	OOF36455.1	22442	21017	-	PF04575	DUF560	Protein of unknown function (DUF560)	1.9e-79	PF11059	DUF2860	Protein of unknown function (DUF2860)	1.3e-06	PF14559	TPR_19	Tetratricopeptide repeat	8.8e-05
0.05	OOF37001.1	Rodentibacter mrazii	MLHG01000100.1	OOF37001.1	6410	4985	-	PF04575	DUF560	Protein of unknown function (DUF560)	1.2e-77	PF11059	DUF2860	Protein of unknown function (DUF2860)	9e-08	PF14559	TPR_19	Tetratricopeptide repeat	2.8e-05
0.05	OOF39409.1	Rodentibacter rarus	MLHJ01000124.1	OOF39409.1	8169	9594	+	PF04575	DUF560	Protein of unknown function (DUF560)	6.7e-79	PF11059	DUF2860	Protein of unknown function (DUF2860)	7.9e-08	PF14559	TPR_19	Tetratricopeptide repeat	5.3e-06	PF13371	TPR_9	Tetratricopeptide repeat	0.00023	PF13424	TPR_12	Tetratricopeptide repeat	0.00062
0.05	OOF45975.1	Rodentibacter trehalosifermentans	MLHK01000022.1	OOF45975.1	19837	18412	-	PF04575	DUF560	Protein of unknown function (DUF560)	3.1e-79	PF11059	DUF2860	Protein of unknown function (DUF2860)	3.4e-08	PF14559	TPR_19	Tetratricopeptide repeat	2.3e-05
0.05	OOF50525.1	Rodentibacter genomosp. 1	MLHN01000009.1	OOF50525.1	81623	80198	-	PF04575	DUF560	Protein of unknown function (DUF560)	4.3e-77	PF11059	DUF2860	Protein of unknown function (DUF2860)	1.5e-07	PF14559	TPR_19	Tetratricopeptide repeat	0.00021	PF07719	TPR_2	Tetratricopeptide repeat	0.00037
0.05	OOF51086.1	Rodentibacter trehalosifermentans	MLHL01000005.1	OOF51086.1	18798	17373	-	PF04575	DUF560	Protein of unknown function (DUF560)	2.5e-79	PF11059	DUF2860	Protein of unknown function (DUF2860)	3.5e-08	PF14559	TPR_19	Tetratricopeptide repeat	5.2e-06	PF13371	TPR_9	Tetratricopeptide repeat	0.00023	PF13424	TPR_12	Tetratricopeptide repeat	0.00062
0.05	OOF56679.1	Rodentibacter genomosp. 2	MLHP01000010.1	OOF56679.1	9049	7624	-	PF04575	DUF560	Protein of unknown function (DUF560)	2.1e-80	PF11059	DUF2860	Protein of unknown function (DUF2860)	2.8e-08	PF07719	TPR_2	Tetratricopeptide repeat	4e-06	PF14559	TPR_19	Tetratricopeptide repeat	4.2e-06	PF13424	TPR_12	Tetratricopeptide repeat	7.3e-05
0.05	OOF57116.1	Rodentibacter genomosp. 2	MLHO01000025.1	OOF57116.1	84494	85919	+	PF04575	DUF560	Protein of unknown function (DUF560)	9.8e-76	PF11059	DUF2860	Protein of unknown function (DUF2860)	8.3e-09	PF14559	TPR_19	Tetratricopeptide repeat	4.4e-05	PF07719	TPR_2	Tetratricopeptide repeat	0.0009
0.05	OOF68559.1	Rodentibacter pneumotropicus	MKZZ01000003.1	OOF68559.1	201349	202774	+	PF04575	DUF560	Protein of unknown function (DUF560)	1.8e-80	PF11059	DUF2860	Protein of unknown function (DUF2860)	4.3e-09
0.05	OOF75588.1	Rodentibacter heylii	MLAE01000091.1	OOF75588.1	6741	8163	+	PF04575	DUF560	Protein of unknown function (DUF560)	1.3e-79	PF11059	DUF2860	Protein of unknown function (DUF2860)	6.1e-09	PF14559	TPR_19	Tetratricopeptide repeat	7.5e-05
0.05	OOF78457.1	Rodentibacter heylii	MLAD01000006.1	OOF78457.1	7098	8523	+	PF04575	DUF560	Protein of unknown function (DUF560)	5.4e-75	PF11059	DUF2860	Protein of unknown function (DUF2860)	1.9e-07	PF14559	TPR_19	Tetratricopeptide repeat	2.5e-05	PF07719	TPR_2	Tetratricopeptide repeat	0.00011
0.05	OOF81926.1	Rodentibacter heylii	MLAF01000010.1	OOF81926.1	6192	7614	+	PF04575	DUF560	Protein of unknown function (DUF560)	9.9e-80	PF11059	DUF2860	Protein of unknown function (DUF2860)	7.2e-09	PF14559	TPR_19	Tetratricopeptide repeat	1.3e-06	PF07719	TPR_2	Tetratricopeptide repeat	1.2e-05	PF13424	TPR_12	Tetratricopeptide repeat	6.8e-05
0.05	OOF86110.1	Rodentibacter ratti	MLAI01000015.1	OOF86110.1	37	1462	+	PF04575	DUF560	Protein of unknown function (DUF560)	2.9e-78	PF11059	DUF2860	Protein of unknown function (DUF2860)	6.4e-08	PF14559	TPR_19	Tetratricopeptide repeat	2.8e-05	PF13424	TPR_12	Tetratricopeptide repeat	0.00034
0.05	OOS25637.1	Moraxella pluranimalium	MUYU01000006.1	OOS25637.1	186572	185111	-	PF04575	DUF560	Protein of unknown function (DUF560)	4e-83	PF11059	DUF2860	Protein of unknown function (DUF2860)	6.2e-09	PF14559	TPR_19	Tetratricopeptide repeat	1e-05	PF13429	TPR_15	Tetratricopeptide repeat	0.00012	PF13428	TPR_14	Tetratricopeptide repeat	0.00088
0.05	OSI23196.1	Neisseria dumasiana	MTAB01000007.1	OSI23196.1	72850	71392	-	PF04575	DUF560	Protein of unknown function (DUF560)	6.8e-90	PF11059	DUF2860	Protein of unknown function (DUF2860)	2.6e-06	PF13432	TPR_16	Tetratricopeptide repeat	4.7e-06	PF14559	TPR_19	Tetratricopeptide repeat	2.8e-05	PF13424	TPR_12	Tetratricopeptide repeat	0.00072
0.05	OZN25534.1	Actinobacillus seminis	NLFK01000002.1	OZN25534.1	115423	116881	+	PF04575	DUF560	Protein of unknown function (DUF560)	8.9e-92	PF11059	DUF2860	Protein of unknown function (DUF2860)	9.7e-06	PF14559	TPR_19	Tetratricopeptide repeat	0.0003
0.05	PWC20937.1	Brenneria nigrifluens	KZ818968.1	PWC20937.1	3631	2209	-	PF04575	DUF560	Protein of unknown function (DUF560)	1e-53	PF11059	DUF2860	Protein of unknown function (DUF2860)	0.00022
0.05	RAL19184.1	Glaesserella sp. HHC-2018	PTPX01000007.1	RAL19184.1	40424	38957	-	PF04575	DUF560	Protein of unknown function (DUF560)	2e-111	PF11059	DUF2860	Protein of unknown function (DUF2860)	1.7e-06	PF14559	TPR_19	Tetratricopeptide repeat	1.3e-05
0.05	RDE66735.1	Haemophilus haemolyticus	QEPL01000009.1	RDE66735.1	31052	32477	+	PF04575	DUF560	Protein of unknown function (DUF560)	4.2e-79	PF11059	DUF2860	Protein of unknown function (DUF2860)	7.5e-07	PF14559	TPR_19	Tetratricopeptide repeat	8.4e-07	PF07719	TPR_2	Tetratricopeptide repeat	1.4e-05	PF13424	TPR_12	Tetratricopeptide repeat	0.00078
0.05	RDF09904.1	Haemophilus paraphrohaemolyticus	QEQF01000006.1	RDF09904.1	69180	67755	-	PF04575	DUF560	Protein of unknown function (DUF560)	3.1e-79	PF11059	DUF2860	Protein of unknown function (DUF2860)	2.7e-06	PF14559	TPR_19	Tetratricopeptide repeat	9e-06	PF13424	TPR_12	Tetratricopeptide repeat	0.0002	PF13371	TPR_9	Tetratricopeptide repeat	0.00032
0.05	RGE47634.1	Mannheimia granulomatis	AVSP01000011.1	RGE47634.1	71137	69730	-	PF04575	DUF560	Protein of unknown function (DUF560)	1.1e-70	PF11059	DUF2860	Protein of unknown function (DUF2860)	3.9e-09
0.05	SKN19171.1	Mycobacteroides abscessus subsp. massiliense	FVHE01000044.1	SKN19171.1	46	424	+	PF04575	DUF560	Protein of unknown function (DUF560)	2e-45	PF11059	DUF2860	Protein of unknown function (DUF2860)	0.00049
0.05	SNB51668.1	Kingella negevensis	FXUV02000001.1	SNB51668.1	132680	134285	+	PF04575	DUF560	Protein of unknown function (DUF560)	2.9e-80	PF11059	DUF2860	Protein of unknown function (DUF2860)	8.3e-05
0.05	SNX46383.1	Acinetobacter puyangensis	OANT01000011.1	SNX46383.1	35070	36597	+	PF04575	DUF560	Protein of unknown function (DUF560)	8.3e-50	PF11059	DUF2860	Protein of unknown function (DUF2860)	2.3e-06	PF13424	TPR_12	Tetratricopeptide repeat	3.6e-06	PF00515	TPR_1	Tetratricopeptide repeat	7.8e-06	PF14559	TPR_19	Tetratricopeptide repeat	9.3e-06
0.05	SOD67069.1	Alysiella filiformis DSM 16848	OCNF01000005.1	SOD67069.1	34908	36345	+	PF04575	DUF560	Protein of unknown function (DUF560)	6e-75	PF11059	DUF2860	Protein of unknown function (DUF2860)	1.1e-06
0.05	STO63613.1	Haemophilus parahaemolyticus	UGHH01000002.1	STO63613.1	605608	607048	+	PF04575	DUF560	Protein of unknown function (DUF560)	5.5e-80	PF11059	DUF2860	Protein of unknown function (DUF2860)	4.5e-07	PF14559	TPR_19	Tetratricopeptide repeat	0.00025
0.05	STP00609.1	Haemophilus parahaemolyticus	UGHT01000002.1	STP00609.1	360923	362348	+	PF04575	DUF560	Protein of unknown function (DUF560)	5.7e-80	PF11059	DUF2860	Protein of unknown function (DUF2860)	1.5e-06	PF14559	TPR_19	Tetratricopeptide repeat	0.00023
0.05	STY59345.1	Mannheimia haemolytica	UGPN01000002.1	STY59346.1	331823	332549	+	PF04575	DUF560	Protein of unknown function (DUF560)	1.9e-95	PF11059	DUF2860	Protein of unknown function (DUF2860)	0.00029
0.05	STY59346.1	Mannheimia haemolytica	UGPN01000002.1	STY59346.1	331823	332549	+	PF04575	DUF560	Protein of unknown function (DUF560)	1.9e-95	PF11059	DUF2860	Protein of unknown function (DUF2860)	0.00029
0.05	STY60138.1	Mannheimia haemolytica	UGPN01000002.1	STY60139.1	894836	895268	+	PF04575	DUF560	Protein of unknown function (DUF560)	6.6e-40	PF11059	DUF2860	Protein of unknown function (DUF2860)	2.9e-09
0.05	STY60139.1	Mannheimia haemolytica	UGPN01000002.1	STY60139.1	894836	895268	+	PF04575	DUF560	Protein of unknown function (DUF560)	6.6e-40	PF11059	DUF2860	Protein of unknown function (DUF2860)	2.9e-09
0.05	STY60655.1	Mannheimia haemolytica	UGPN01000002.1	STY60655.1	1228473	1229883	+	PF04575	DUF560	Protein of unknown function (DUF560)	1.5e-88	PF11059	DUF2860	Protein of unknown function (DUF2860)	1.4e-05
0.05	STY65769.1	Mannheimia haemolytica	UGPL01000006.1	STY65769.1	799361	797951	-	PF04575	DUF560	Protein of unknown function (DUF560)	2.1e-87	PF11059	DUF2860	Protein of unknown function (DUF2860)	1.9e-05
0.05	STY66074.1	Mannheimia haemolytica	UGPL01000006.1	STY66074.1	1126846	1125451	-	PF04575	DUF560	Protein of unknown function (DUF560)	3.7e-76	PF11059	DUF2860	Protein of unknown function (DUF2860)	8.5e-08
0.05	STY86645.1	Moraxella ovis	UGPW01000001.1	STY86645.1	603240	604674	+	PF04575	DUF560	Protein of unknown function (DUF560)	3.6e-64	PF11059	DUF2860	Protein of unknown function (DUF2860)	4.4e-06	PF14559	TPR_19	Tetratricopeptide repeat	4.7e-05
0.05	STY92869.1	Moraxella bovis	UGPZ01000003.1	STY92869.1	6	720	+	PF04575	DUF560	Protein of unknown function (DUF560)	2.1e-50	PF11059	DUF2860	Protein of unknown function (DUF2860)	1.8e-06
0.05	STZ09484.1	Moraxella caprae	UGQB01000004.1	STZ09484.1	2435293	2433859	-	PF04575	DUF560	Protein of unknown function (DUF560)	1.8e-63	PF11059	DUF2860	Protein of unknown function (DUF2860)	2.9e-07	PF14559	TPR_19	Tetratricopeptide repeat	0.00039
0.05	SUA44003.1	Neisseria zoodegmatis	UGRS01000002.1	SUA44003.1	261259	259783	-	PF04575	DUF560	Protein of unknown function (DUF560)	9.8e-91	PF11059	DUF2860	Protein of unknown function (DUF2860)	5.8e-05	PF13432	TPR_16	Tetratricopeptide repeat	5.8e-05	PF14559	TPR_19	Tetratricopeptide repeat	5.8e-05
0.05	SUT95438.1	Actinobacillus lignieresii	UFRN01000002.1	SUT95438.1	1987818	1989225	+	PF04575	DUF560	Protein of unknown function (DUF560)	3.9e-79	PF11059	DUF2860	Protein of unknown function (DUF2860)	2.4e-07	PF14559	TPR_19	Tetratricopeptide repeat	1.4e-06	PF13424	TPR_12	Tetratricopeptide repeat	3.7e-05	PF07719	TPR_2	Tetratricopeptide repeat	0.00011
0.05	SUU37848.1	Actinobacillus seminis	UFSB01000001.1	SUU37848.1	1829053	1827595	-	PF04575	DUF560	Protein of unknown function (DUF560)	8.9e-92	PF11059	DUF2860	Protein of unknown function (DUF2860)	9.7e-06	PF14559	TPR_19	Tetratricopeptide repeat	0.0003
0.05	SUU53837.1	Actinobacillus pleuropneumoniae	UIFY01000002.1	SUU53837.1	228361	228016	-	PF04575	DUF560	Protein of unknown function (DUF560)	2.1e-31	PF11059	DUF2860	Protein of unknown function (DUF2860)	1.5e-06
0.05	SUU53841.1	Actinobacillus pleuropneumoniae	UIFY01000002.1	SUU53837.1	228361	228016	-	PF04575	DUF560	Protein of unknown function (DUF560)	2.1e-31	PF11059	DUF2860	Protein of unknown function (DUF2860)	1.5e-06
0.05	VEF00940.1	Neisseria canis	LR134313.1	VEF00940.1	1202052	1203531	+	PF04575	DUF560	Protein of unknown function (DUF560)	2.8e-51	PF11059	DUF2860	Protein of unknown function (DUF2860)	0.00018
0.05	ABI24723.1	Histophilus somni 129PT	CP000436.1	ABI24723.1	470535	471993	+	PF04575	DUF560	Protein of unknown function (DUF560)	6e-91	PF11059	DUF2860	Protein of unknown function (DUF2860)	1.5e-05
0.05	ABN74793.1	Actinobacillus pleuropneumoniae serovar 5b str. L20	CP000569.1	ABN74793.1	1940492	1941149	+	PF04575	DUF560	Protein of unknown function (DUF560)	1.7e-41	PF11059	DUF2860	Protein of unknown function (DUF2860)	3.5e-08
0.05	ABY70293.1	Actinobacillus pleuropneumoniae serovar 3 str. JL03	CP000687.1	ABY70293.1	1901612	1903019	+	PF04575	DUF560	Protein of unknown function (DUF560)	2.8e-80	PF11059	DUF2860	Protein of unknown function (DUF2860)	2.5e-07	PF14559	TPR_19	Tetratricopeptide repeat	1.8e-06	PF13424	TPR_12	Tetratricopeptide repeat	4.2e-05	PF07719	TPR_2	Tetratricopeptide repeat	7.4e-05
0.05	ACE62421.1	Actinobacillus pleuropneumoniae serovar 7 str. AP76	CP001091.1	ACE62421.1	1965875	1967126	+	PF04575	DUF560	Protein of unknown function (DUF560)	3.5e-80	PF11059	DUF2860	Protein of unknown function (DUF2860)	2.1e-07	PF14559	TPR_19	Tetratricopeptide repeat	1.2e-06	PF07719	TPR_2	Tetratricopeptide repeat	9.6e-06	PF13424	TPR_12	Tetratricopeptide repeat	3.6e-05
0.05	ADU13912.1	Asticcacaulis excentricus CB 48	CP002395.1	ADU13912.1	2446235	2447546	+	PF04575	DUF560	Protein of unknown function (DUF560)	7.2e-22	PF11059	DUF2860	Protein of unknown function (DUF2860)	7.2e-05
0.05	AGH37642.1	Bibersteinia trehalosi USDA-ARS-USMARC-192	CP003745.1	AGH37642.1	356540	355058	-	PF04575	DUF560	Protein of unknown function (DUF560)	1.3e-83	PF11059	DUF2860	Protein of unknown function (DUF2860)	6.1e-05
0.05	AHG73942.1	Mannheimia sp. USDA-ARS-USMARC-1261	CP006942.1	AHG73942.1	1828018	1826608	-	PF04575	DUF560	Protein of unknown function (DUF560)	2.7e-86	PF11059	DUF2860	Protein of unknown function (DUF2860)	1.5e-06	PF14559	TPR_19	Tetratricopeptide repeat	0.00013	PF13431	TPR_17	Tetratricopeptide repeat	0.00097
0.05	AHG74273.1	Mannheimia sp. USDA-ARS-USMARC-1261	CP006942.1	AHG74273.1	2154529	2153701	-	PF04575	DUF560	Protein of unknown function (DUF560)	4e-68	PF11059	DUF2860	Protein of unknown function (DUF2860)	1.4e-07
0.05	AHG75073.1	Mannheimia varigena USDA-ARS-USMARC-1296	CP006943.1	AHG75073.1	592050	593460	+	PF04575	DUF560	Protein of unknown function (DUF560)	1.8e-84	PF11059	DUF2860	Protein of unknown function (DUF2860)	8.7e-06	PF07719	TPR_2	Tetratricopeptide repeat	0.00015	PF14559	TPR_19	Tetratricopeptide repeat	0.00022	PF13431	TPR_17	Tetratricopeptide repeat	0.00099
0.05	AHG85634.1	Bibersteinia trehalosi USDA-ARS-USMARC-190	CP006956.1	AHG85634.1	397990	396580	-	PF04575	DUF560	Protein of unknown function (DUF560)	8.2e-87	PF11059	DUF2860	Protein of unknown function (DUF2860)	1.2e-05
0.05	AKG11147.1	Moraxella bovoculi	CP011378.1	AKG11147.1	619111	620545	+	PF04575	DUF560	Protein of unknown function (DUF560)	1.1e-64	PF11059	DUF2860	Protein of unknown function (DUF2860)	2.7e-06	PF14559	TPR_19	Tetratricopeptide repeat	1.9e-05
0.05	AKG17352.2	Moraxella bovoculi	CP011381.2	AKG17352.2	1459256	1457822	-	PF04575	DUF560	Protein of unknown function (DUF560)	2.9e-64	PF11059	DUF2860	Protein of unknown function (DUF2860)	2.5e-07	PF14559	TPR_19	Tetratricopeptide repeat	1.1e-05
0.05	AOA57760.1	Acinetobacter larvae	CP016895.1	AOA57760.1	1098162	1099602	+	PF04575	DUF560	Protein of unknown function (DUF560)	1.1e-36	PF11059	DUF2860	Protein of unknown function (DUF2860)	2e-05	PF14559	TPR_19	Tetratricopeptide repeat	0.00062
0.05	AOF53848.1	Pasteurellaceae bacterium NI1060	CP013830.1	AOF53848.1	1838853	1837428	-	PF04575	DUF560	Protein of unknown function (DUF560)	5.4e-75	PF11059	DUF2860	Protein of unknown function (DUF2860)	1.9e-07	PF14559	TPR_19	Tetratricopeptide repeat	2.5e-05	PF07719	TPR_2	Tetratricopeptide repeat	0.00011
0.05	ASW72138.1	Mannheimia haemolytica	CP023047.1	ASW72138.1	2100550	2099140	-	PF04575	DUF560	Protein of unknown function (DUF560)	1.5e-88	PF11059	DUF2860	Protein of unknown function (DUF2860)	1.4e-05
0.05	ASW72484.1	Mannheimia haemolytica	CP023047.1	ASW72484.1	2471854	2470459	-	PF04575	DUF560	Protein of unknown function (DUF560)	2.4e-76	PF11059	DUF2860	Protein of unknown function (DUF2860)	3.9e-08
0.05	ATW42837.1	Glaesserella parasuis D74	CP018032.1	ATW42837.1	597227	595763	-	PF04575	DUF560	Protein of unknown function (DUF560)	1.2e-105	PF11059	DUF2860	Protein of unknown function (DUF2860)	7.1e-06	PF14559	TPR_19	Tetratricopeptide repeat	1.1e-05
0.05	AWY19675.1	Moraxella bovis	CP030241.1	AWY19675.1	701099	702533	+	PF04575	DUF560	Protein of unknown function (DUF560)	3.6e-64	PF11059	DUF2860	Protein of unknown function (DUF2860)	9.6e-06	PF14559	TPR_19	Tetratricopeptide repeat	0.00026
0.05	OLF36791.1	Psychrobacter sp. Cmf 22.2	MRYA01000005.1	OLF36791.1	174141	175542	+	PF04575	DUF560	Protein of unknown function (DUF560)	2.4e-83	PF07719	TPR_2	Tetratricopeptide repeat	3.1e-07	PF11059	DUF2860	Protein of unknown function (DUF2860)	1.3e-06	PF13424	TPR_12	Tetratricopeptide repeat	4.8e-05	PF00515	TPR_1	Tetratricopeptide repeat	0.00011
0.05	OOR85439.1	Moraxella canis	MUXT01000001.1	OOR85439.1	274775	273455	-	PF04575	DUF560	Protein of unknown function (DUF560)	2.9e-47	PF07719	TPR_2	Tetratricopeptide repeat	7.5e-06	PF11059	DUF2860	Protein of unknown function (DUF2860)	1.4e-05	PF14559	TPR_19	Tetratricopeptide repeat	7.2e-05	PF00515	TPR_1	Tetratricopeptide repeat	0.00012
0.05	OSI09670.1	Neisseria zoodegmatis	MTBM01000011.1	OSI09670.1	43404	41979	-	PF04575	DUF560	Protein of unknown function (DUF560)	8.8e-91	PF13432	TPR_16	Tetratricopeptide repeat	3e-05	PF11059	DUF2860	Protein of unknown function (DUF2860)	4.3e-05	PF14559	TPR_19	Tetratricopeptide repeat	0.00013
0.05	RDE73610.1	Haemophilus sputorum	QEPN01000001.1	RDE73610.1	36821	38246	+	PF04575	DUF560	Protein of unknown function (DUF560)	2.7e-81	PF14559	TPR_19	Tetratricopeptide repeat	7.9e-07	PF11059	DUF2860	Protein of unknown function (DUF2860)	9e-06	PF07719	TPR_2	Tetratricopeptide repeat	8.8e-05	PF13424	TPR_12	Tetratricopeptide repeat	0.00027
0.05	ROR24676.1	Comamonas sp. BIGb0124	RJVF01000008.1	ROR24676.1	506626	508132	+	PF04575	DUF560	Protein of unknown function (DUF560)	2.7e-49	PF14559	TPR_19	Tetratricopeptide repeat	2.1e-06	PF11059	DUF2860	Protein of unknown function (DUF2860)	0.0005
0.05	SIR40128.1	Enterobacter kobei	FTNJ01000004.1	SIR40128.1	201693	200262	-	PF04575	DUF560	Protein of unknown function (DUF560)	1e-74	PF14559	TPR_19	Tetratricopeptide repeat	1e-07	PF11059	DUF2860	Protein of unknown function (DUF2860)	1.3e-06	PF13428	TPR_14	Tetratricopeptide repeat	2.2e-06	PF07719	TPR_2	Tetratricopeptide repeat	4.5e-05
0.05	ABQ14222.1	Dichelobacter nodosus VCS1703A	CP000513.1	ABQ14222.1	29746	31198	+	PF04575	DUF560	Protein of unknown function (DUF560)	3.4e-102	PF14559	TPR_19	Tetratricopeptide repeat	0.00013	PF11059	DUF2860	Protein of unknown function (DUF2860)	0.00053
0.05	AGH39098.1	Bibersteinia trehalosi USDA-ARS-USMARC-192	CP003745.1	AGH39098.1	1978691	1977239	-	PF04575	DUF560	Protein of unknown function (DUF560)	2.9e-102	PF14559	TPR_19	Tetratricopeptide repeat	6.5e-07	PF11059	DUF2860	Protein of unknown function (DUF2860)	7.6e-05	PF13432	TPR_16	Tetratricopeptide repeat	0.00047	PF13428	TPR_14	Tetratricopeptide repeat	0.00048
0.05	AHG87028.1	Bibersteinia trehalosi USDA-ARS-USMARC-190	CP006956.1	AHG87028.1	1956876	1955424	-	PF04575	DUF560	Protein of unknown function (DUF560)	2.9e-102	PF14559	TPR_19	Tetratricopeptide repeat	7e-07	PF11059	DUF2860	Protein of unknown function (DUF2860)	7.8e-05	PF13432	TPR_16	Tetratricopeptide repeat	0.00047	PF13428	TPR_14	Tetratricopeptide repeat	0.00054
0.05	AOA57749.1	Acinetobacter larvae	CP016895.1	AOA57749.1	1079077	1080610	+	PF04575	DUF560	Protein of unknown function (DUF560)	2.2e-58	PF13432	TPR_16	Tetratricopeptide repeat	4.3e-07	PF11059	DUF2860	Protein of unknown function (DUF2860)	2.1e-06	PF14559	TPR_19	Tetratricopeptide repeat	1.5e-05	PF07719	TPR_2	Tetratricopeptide repeat	0.00029
0.05	POP48912.1	Superficieibacter electus	PQGD01000007.1	POP48912.1	55609	54172	-	PF04575	DUF560	Protein of unknown function (DUF560)	4.2e-72	PF14559	TPR_19	Tetratricopeptide repeat	6.2e-09	PF13432	TPR_16	Tetratricopeptide repeat	8.8e-06	PF11059	DUF2860	Protein of unknown function (DUF2860)	1.5e-05	PF13424	TPR_12	Tetratricopeptide repeat	0.00052
0.05	POW69772.1	Leclercia sp. LSNIH4	PQKE01000010.1	POW69772.1	180015	181446	+	PF04575	DUF560	Protein of unknown function (DUF560)	7e-71	PF14559	TPR_19	Tetratricopeptide repeat	1.5e-10	PF13428	TPR_14	Tetratricopeptide repeat	1.9e-07	PF11059	DUF2860	Protein of unknown function (DUF2860)	2.7e-07	PF13432	TPR_16	Tetratricopeptide repeat	1.2e-06
0.05	PSS50008.1	Enterobacter sp. FS01	PVZP01000003.1	PSS50008.1	257950	259381	+	PF04575	DUF560	Protein of unknown function (DUF560)	1.1e-70	PF14559	TPR_19	Tetratricopeptide repeat	1.2e-09	PF13432	TPR_16	Tetratricopeptide repeat	2.3e-06	PF11059	DUF2860	Protein of unknown function (DUF2860)	2.7e-06	PF07719	TPR_2	Tetratricopeptide repeat	4.7e-06
0.05	RFS77865.1	Leclercia adecarboxylata	QVNT01000006.1	RFS77865.1	279913	278482	-	PF04575	DUF560	Protein of unknown function (DUF560)	3.3e-71	PF14559	TPR_19	Tetratricopeptide repeat	1.5e-10	PF13428	TPR_14	Tetratricopeptide repeat	1.9e-07	PF11059	DUF2860	Protein of unknown function (DUF2860)	6e-07	PF13432	TPR_16	Tetratricopeptide repeat	1.2e-06
0.05	ABQ93371.1	Psychrobacter sp. PRwf-1	CP000713.1	ABQ93371.1	510660	512100	+	PF04575	DUF560	Protein of unknown function (DUF560)	1.7e-90	PF07719	TPR_2	Tetratricopeptide repeat	4.6e-07	PF14559	TPR_19	Tetratricopeptide repeat	2.3e-05	PF11059	DUF2860	Protein of unknown function (DUF2860)	0.00012	PF13174	TPR_6	Tetratricopeptide repeat	0.00048
0.05	ACL32772.1	Glaesserella parasuis SH0165	CP001321.1	ACL32772.1	1146783	1148214	+	PF04575	DUF560	Protein of unknown function (DUF560)	3.6e-77	PF00515	TPR_1	Tetratricopeptide repeat	1.7e-07	PF07719	TPR_2	Tetratricopeptide repeat	1.8e-07	PF11059	DUF2860	Protein of unknown function (DUF2860)	2.6e-06	PF13414	TPR_11	TPR repeat	5.8e-06
0.05	AFU20348.1	Actinobacillus suis H91-0380	CP003875.1	AFU20348.1	2429598	2428134	-	PF04575	DUF560	Protein of unknown function (DUF560)	3e-108	PF14559	TPR_19	Tetratricopeptide repeat	8.9e-08	PF13432	TPR_16	Tetratricopeptide repeat	3.8e-06	PF11059	DUF2860	Protein of unknown function (DUF2860)	1.5e-05	PF07719	TPR_2	Tetratricopeptide repeat	0.00041
0.05	AIZ79069.1	Actinobacillus equuli subsp. equuli	CP007715.1	AIZ79069.1	993750	992289	-	PF04575	DUF560	Protein of unknown function (DUF560)	1.7e-107	PF14559	TPR_19	Tetratricopeptide repeat	1.4e-06	PF13432	TPR_16	Tetratricopeptide repeat	4e-05	PF11059	DUF2860	Protein of unknown function (DUF2860)	9.3e-05
0.05	AIZ80321.1	Actinobacillus equuli subsp. equuli	CP007715.1	AIZ80321.1	2382880	2381416	-	PF04575	DUF560	Protein of unknown function (DUF560)	2.1e-106	PF14559	TPR_19	Tetratricopeptide repeat	1.7e-06	PF13432	TPR_16	Tetratricopeptide repeat	2e-06	PF11059	DUF2860	Protein of unknown function (DUF2860)	4.2e-05	PF13174	TPR_6	Tetratricopeptide repeat	0.00017
0.05	AXB78951.1	Novosphingobium sp. P6W	CP030353.1	AXB78951.1	926630	925121	-	PF04575	DUF560	Protein of unknown function (DUF560)	1.1e-38	PF14559	TPR_19	Tetratricopeptide repeat	2.3e-07	PF07719	TPR_2	Tetratricopeptide repeat	6.5e-05	PF11059	DUF2860	Protein of unknown function (DUF2860)	0.00029
0.05	OOR93285.1	Glaesserella parasuis	MUXW01000005.1	OOR93285.1	18561	17160	-	PF04575	DUF560	Protein of unknown function (DUF560)	2.8e-95	PF13428	TPR_14	Tetratricopeptide repeat	1.5e-05	PF14559	TPR_19	Tetratricopeptide repeat	6.3e-05	PF13432	TPR_16	Tetratricopeptide repeat	6.9e-05	PF11059	DUF2860	Protein of unknown function (DUF2860)	0.00074
0.05	PRD16314.1	Pantoea coffeiphila	PDET01000003.1	PRD16314.1	143769	142344	-	PF04575	DUF560	Protein of unknown function (DUF560)	2.7e-72	PF14559	TPR_19	Tetratricopeptide repeat	4.3e-10	PF13428	TPR_14	Tetratricopeptide repeat	3.6e-08	PF13432	TPR_16	Tetratricopeptide repeat	2.1e-07	PF11059	DUF2860	Protein of unknown function (DUF2860)	6e-06
0.05	RKL89067.1	Moraxella catarrhalis	QZGP01000004.1	RKL89067.1	134365	135688	+	PF04575	DUF560	Protein of unknown function (DUF560)	2.4e-48	PF07719	TPR_2	Tetratricopeptide repeat	3.4e-06	PF14559	TPR_19	Tetratricopeptide repeat	1.1e-05	PF00515	TPR_1	Tetratricopeptide repeat	1.3e-05	PF11059	DUF2860	Protein of unknown function (DUF2860)	2.3e-05
0.05	SHM08205.1	Halomonas cupida	FRCA01000005.1	SHM08205.1	40781	42110	+	PF04575	DUF560	Protein of unknown function (DUF560)	6.6e-36	PF14559	TPR_19	Tetratricopeptide repeat	2.1e-09	PF13428	TPR_14	Tetratricopeptide repeat	6.9e-08	PF13432	TPR_16	Tetratricopeptide repeat	8.8e-08	PF11059	DUF2860	Protein of unknown function (DUF2860)	7.1e-05
0.05	STO81406.1	Glaesserella parasuis	UGHL01000001.1	STO81406.1	1902078	1903479	+	PF04575	DUF560	Protein of unknown function (DUF560)	2.8e-95	PF13428	TPR_14	Tetratricopeptide repeat	1.5e-05	PF14559	TPR_19	Tetratricopeptide repeat	6.3e-05	PF13432	TPR_16	Tetratricopeptide repeat	6.9e-05	PF11059	DUF2860	Protein of unknown function (DUF2860)	0.00074
0.05	SUU55627.1	Actinobacillus pleuropneumoniae	UIFY01000002.1	SUU55627.1	578154	576684	-	PF04575	DUF560	Protein of unknown function (DUF560)	2.9e-111	PF13432	TPR_16	Tetratricopeptide repeat	9e-08	PF14559	TPR_19	Tetratricopeptide repeat	1.7e-06	PF07719	TPR_2	Tetratricopeptide repeat	9.4e-05	PF11059	DUF2860	Protein of unknown function (DUF2860)	0.00091
0.05	ABY70596.1	Actinobacillus pleuropneumoniae serovar 3 str. JL03	CP000687.1	ABY70596.1	2195126	2193656	-	PF04575	DUF560	Protein of unknown function (DUF560)	2.9e-111	PF13432	TPR_16	Tetratricopeptide repeat	9e-08	PF14559	TPR_19	Tetratricopeptide repeat	1.7e-06	PF07719	TPR_2	Tetratricopeptide repeat	9.4e-05	PF11059	DUF2860	Protein of unknown function (DUF2860)	0.00091
0.05	ACE62741.1	Actinobacillus pleuropneumoniae serovar 7 str. AP76	CP001091.1	ACE62741.1	2288633	2287163	-	PF04575	DUF560	Protein of unknown function (DUF560)	2.9e-111	PF13432	TPR_16	Tetratricopeptide repeat	9e-08	PF14559	TPR_19	Tetratricopeptide repeat	1.7e-06	PF07719	TPR_2	Tetratricopeptide repeat	9.4e-05	PF11059	DUF2860	Protein of unknown function (DUF2860)	0.00091
0.05	ATW42788.1	Glaesserella parasuis D74	CP018032.1	ATW42788.1	539452	538051	-	PF04575	DUF560	Protein of unknown function (DUF560)	1.2e-94	PF13428	TPR_14	Tetratricopeptide repeat	7.8e-06	PF13432	TPR_16	Tetratricopeptide repeat	7.8e-06	PF14559	TPR_19	Tetratricopeptide repeat	1e-05	PF11059	DUF2860	Protein of unknown function (DUF2860)	0.0006
0.05	ATW43989.1	Glaesserella parasuis D74	CP018032.1	ATW43989.1	2003404	2001991	-	PF04575	DUF560	Protein of unknown function (DUF560)	2e-76	PF07719	TPR_2	Tetratricopeptide repeat	1.6e-06	PF00515	TPR_1	Tetratricopeptide repeat	1.7e-05	PF13414	TPR_11	TPR repeat	6.9e-05	PF11059	DUF2860	Protein of unknown function (DUF2860)	0.00011
0.05	ATW46025.1	Glaesserella parasuis str. Nagasaki	CP018034.1	ATW46025.1	1772789	1774190	+	PF04575	DUF560	Protein of unknown function (DUF560)	5e-95	PF13428	TPR_14	Tetratricopeptide repeat	1.5e-05	PF14559	TPR_19	Tetratricopeptide repeat	6.3e-05	PF13432	TPR_16	Tetratricopeptide repeat	7e-05	PF11059	DUF2860	Protein of unknown function (DUF2860)	0.00074
0.05	ATW46559.1	Glaesserella parasuis str. Nagasaki	CP018034.1	ATW46559.1	362234	363647	+	PF04575	DUF560	Protein of unknown function (DUF560)	6.3e-77	PF00515	TPR_1	Tetratricopeptide repeat	1.9e-07	PF07719	TPR_2	Tetratricopeptide repeat	2.6e-07	PF13414	TPR_11	TPR repeat	5.9e-06	PF11059	DUF2860	Protein of unknown function (DUF2860)	7.8e-06
0.05	AUU84426.1	Leclercia sp. LSNIH1	CP026167.1	AUU84426.1	2132287	2133718	+	PF04575	DUF560	Protein of unknown function (DUF560)	2e-70	PF14559	TPR_19	Tetratricopeptide repeat	4.1e-10	PF13428	TPR_14	Tetratricopeptide repeat	2.4e-07	PF07719	TPR_2	Tetratricopeptide repeat	3.2e-07	PF11059	DUF2860	Protein of unknown function (DUF2860)	1.6e-06
0.05	AWI51755.1	Actinobacillus porcitonsillarum	CP029206.1	AWI51755.1	2030114	2031515	+	PF04575	DUF560	Protein of unknown function (DUF560)	2.4e-94	PF14559	TPR_19	Tetratricopeptide repeat	8.4e-06	PF13428	TPR_14	Tetratricopeptide repeat	9.6e-06	PF13432	TPR_16	Tetratricopeptide repeat	7e-05	PF11059	DUF2860	Protein of unknown function (DUF2860)	0.0005
0.05	OBY75173.1	Acinetobacter gyllenbergii	KV575261.1	OBY75173.1	73136	71645	-	PF04575	DUF560	Protein of unknown function (DUF560)	1.6e-55
0.05	OCA56038.1	Photorhabdus namnaonensis	LOIC01000018.1	OCA56038.1	56532	55044	-	PF04575	DUF560	Protein of unknown function (DUF560)	1.9e-81	PF14559	TPR_19	Tetratricopeptide repeat	2.7e-07	PF13432	TPR_16	Tetratricopeptide repeat	3.4e-05	PF07719	TPR_2	Tetratricopeptide repeat	0.0001	PF13428	TPR_14	Tetratricopeptide repeat	0.00013
0.05	OCQ51749.1	Photorhabdus australis	LOMY01000108.1	OCQ51749.1	84757	83269	-	PF04575	DUF560	Protein of unknown function (DUF560)	8.2e-78	PF14559	TPR_19	Tetratricopeptide repeat	2.3e-06	PF13432	TPR_16	Tetratricopeptide repeat	8.2e-06
0.05	OCX15331.1	Pseudomonas xanthomarina	MDEM01000033.1	OCX15331.1	192840	194328	+	PF04575	DUF560	Protein of unknown function (DUF560)	3.2e-43	PF14559	TPR_19	Tetratricopeptide repeat	7.2e-07	PF13432	TPR_16	Tetratricopeptide repeat	0.00011	PF13428	TPR_14	Tetratricopeptide repeat	0.00061
0.05	OCZ35778.1	Acinetobacter pittii	MDIK01000080.1	OCZ35778.1	13184	14675	+	PF04575	DUF560	Protein of unknown function (DUF560)	2.6e-54	PF14559	TPR_19	Tetratricopeptide repeat	0.00033
0.05	OCZ40686.1	Acinetobacter pittii	MDIX01000033.1	OCZ40686.1	95998	94507	-	PF04575	DUF560	Protein of unknown function (DUF560)	2.6e-54	PF14559	TPR_19	Tetratricopeptide repeat	0.00033
0.05	ODI89512.1	Acinetobacter pittii	MDIJ01000135.1	ODI89512.1	19510	21001	+	PF04575	DUF560	Protein of unknown function (DUF560)	2.8e-54	PF14559	TPR_19	Tetratricopeptide repeat	0.00024
0.05	ODN66113.1	Methylophaga muralis	MCRI01000027.1	ODN66113.1	6775	5212	-	PF04575	DUF560	Protein of unknown function (DUF560)	3.9e-55
0.05	ODP37053.1	Sphingomonas turrisvirgatae	MDDS01000039.1	ODP37053.1	8305	6892	-	PF04575	DUF560	Protein of unknown function (DUF560)	2.6e-21	PF14559	TPR_19	Tetratricopeptide repeat	1.8e-08	PF13432	TPR_16	Tetratricopeptide repeat	9.4e-07	PF13428	TPR_14	Tetratricopeptide repeat	1.5e-05	PF07719	TPR_2	Tetratricopeptide repeat	0.00025
0.05	ODS74303.1	Bordetella sp. SCN 67-23	MEDQ01000024.1	ODS74303.1	17584	16123	-	PF04575	DUF560	Protein of unknown function (DUF560)	8e-49	PF14559	TPR_19	Tetratricopeptide repeat	6e-08	PF13428	TPR_14	Tetratricopeptide repeat	0.00011
0.05	ODU20499.1	Sphingomonas sp. SCN 67-18	MEFG01000027.1	ODU20499.1	148015	149359	+	PF04575	DUF560	Protein of unknown function (DUF560)	2.9e-30	PF14559	TPR_19	Tetratricopeptide repeat	1.2e-06	PF13432	TPR_16	Tetratricopeptide repeat	0.00011	PF13428	TPR_14	Tetratricopeptide repeat	0.00012
0.05	ODU21995.1	Sphingomonas sp. SCN 67-18	MEFG01000014.1	ODU21995.1	172044	173376	+	PF04575	DUF560	Protein of unknown function (DUF560)	1.1e-18	PF13432	TPR_16	Tetratricopeptide repeat	1.9e-11	PF14559	TPR_19	Tetratricopeptide repeat	5.6e-08	PF13428	TPR_14	Tetratricopeptide repeat	1.6e-06	PF07719	TPR_2	Tetratricopeptide repeat	7.6e-05
0.05	OEI95182.1	Shigella sp. FC1655	MIIW01000023.1	OEI95182.1	28704	27339	-	PF04575	DUF560	Protein of unknown function (DUF560)	5.2e-26	PF14559	TPR_19	Tetratricopeptide repeat	0.00032
0.05	OEY92530.1	Acinetobacter qingfengensis	MKKK01000063.1	OEY92530.1	1943	431	-	PF04575	DUF560	Protein of unknown function (DUF560)	2.4e-51	PF07719	TPR_2	Tetratricopeptide repeat	4.4e-07	PF13429	TPR_15	Tetratricopeptide repeat	5.2e-07	PF14559	TPR_19	Tetratricopeptide repeat	7e-07	PF00515	TPR_1	Tetratricopeptide repeat	4.7e-06
0.05	OEY95032.1	Acinetobacter proteolyticus	MKKJ01000007.1	OEY95032.1	63430	61942	-	PF04575	DUF560	Protein of unknown function (DUF560)	2.1e-54
0.05	OEY95540.1	Acinetobacter qingfengensis	MKKK01000025.1	OEY95540.1	23968	22522	-	PF04575	DUF560	Protein of unknown function (DUF560)	6.6e-50	PF14559	TPR_19	Tetratricopeptide repeat	5e-05	PF13428	TPR_14	Tetratricopeptide repeat	6.9e-05
0.05	OFJ76540.1	Neisseria sp. HMSC072F04	KV808255.1	OFJ76540.1	11103	12645	+	PF04575	DUF560	Protein of unknown function (DUF560)	1.1e-69
0.05	OFJ77682.1	Neisseria sp. HMSC072F04	KV808243.1	OFJ77682.1	63773	63044	-	PF04575	DUF560	Protein of unknown function (DUF560)	2.8e-64
0.05	OFJ80584.1	Neisseria sp. HMSC072F04	KV808209.1	OFJ80584.1	26311	24856	-	PF04575	DUF560	Protein of unknown function (DUF560)	4.6e-59	PF13429	TPR_15	Tetratricopeptide repeat	9.8e-05
0.05	OFJ84602.1	Neisseria sp. HMSC072F04	KV808182.1	OFJ84602.1	120440	121892	+	PF04575	DUF560	Protein of unknown function (DUF560)	9.3e-98	PF13432	TPR_16	Tetratricopeptide repeat	2.4e-05	PF07719	TPR_2	Tetratricopeptide repeat	5.9e-05	PF13174	TPR_6	Tetratricopeptide repeat	0.00012	PF13428	TPR_14	Tetratricopeptide repeat	0.0009
0.05	OFM19741.1	Neisseria sp. HMSC070A01	KV800115.1	OFM19741.1	15029	13472	-	PF04575	DUF560	Protein of unknown function (DUF560)	2.6e-94	PF13432	TPR_16	Tetratricopeptide repeat	2.2e-05	PF14559	TPR_19	Tetratricopeptide repeat	0.00098
0.05	OFM32629.1	Neisseria sp. HMSC068C04	KV799980.1	OFM32629.1	177049	178606	+	PF04575	DUF560	Protein of unknown function (DUF560)	1.7e-94	PF13432	TPR_16	Tetratricopeptide repeat	3e-05
0.05	OFM35207.1	Neisseria sp. HMSC068C04	KV799954.1	OFM35207.1	8461	7039	-	PF04575	DUF560	Protein of unknown function (DUF560)	1.1e-80	PF14559	TPR_19	Tetratricopeptide repeat	0.00046
0.05	OFM96201.1	Neisseria sp. HMSC055F11	KV798140.1	OFM96201.1	13207	14647	+	PF04575	DUF560	Protein of unknown function (DUF560)	2.8e-59	PF13429	TPR_15	Tetratricopeptide repeat	0.00021
0.05	OFM99232.1	Neisseria sp. HMSC055F11	KV798102.1	OFM99232.1	34415	35840	+	PF04575	DUF560	Protein of unknown function (DUF560)	5.7e-97	PF13432	TPR_16	Tetratricopeptide repeat	0.00014	PF07719	TPR_2	Tetratricopeptide repeat	0.00019
0.05	OFM99346.1	Neisseria sp. HMSC055F11	KV798101.1	OFM99346.1	73914	73167	-	PF04575	DUF560	Protein of unknown function (DUF560)	8.9e-66
0.05	OFM99625.1	Neisseria sp. HMSC055F11	KV798099.1	OFM99625.1	18434	16892	-	PF04575	DUF560	Protein of unknown function (DUF560)	4.4e-70
0.05	OFN26356.1	Neisseria sp. HMSC077D05	KV796992.1	OFN26356.1	37088	38555	+	PF04575	DUF560	Protein of unknown function (DUF560)	3.2e-42
0.05	OFN26647.1	Neisseria sp. HMSC077D05	KV796991.1	OFN26647.1	32624	34166	+	PF04575	DUF560	Protein of unknown function (DUF560)	6.2e-70
0.05	OFN28409.1	Moraxella sp. HMSC061H09	KV796834.1	OFN28409.1	265592	267218	+	PF04575	DUF560	Protein of unknown function (DUF560)	4.8e-83
0.05	OFN28749.1	Neisseria sp. HMSC077D05	KV796931.1	OFN28749.1	30040	31504	+	PF04575	DUF560	Protein of unknown function (DUF560)	3.2e-76	PF10082	BBP2_2	Putative beta-barrel porin 2	3.9e-06	PF13428	TPR_14	Tetratricopeptide repeat	0.00092
0.05	OFN29030.1	Moraxella sp. HMSC061H09	KV796827.1	OFN29030.1	5587	6970	+	PF04575	DUF560	Protein of unknown function (DUF560)	3.4e-77	PF13424	TPR_12	Tetratricopeptide repeat	5.6e-05	PF17874	TPR_MalT	MalT-like TPR region	7.2e-05	PF13432	TPR_16	Tetratricopeptide repeat	0.00013	PF13374	TPR_10	Tetratricopeptide repeat	0.00039
0.05	OFN29541.1	Neisseria sp. HMSC077D05	KV797085.1	OFN29541.1	19965	18543	-	PF04575	DUF560	Protein of unknown function (DUF560)	7.9e-98	PF13432	TPR_16	Tetratricopeptide repeat	4.3e-05	PF07719	TPR_2	Tetratricopeptide repeat	0.00014
0.05	OFN30211.1	Moraxella sp. HMSC061H09	KV796849.1	OFN30211.1	45235	43723	-	PF04575	DUF560	Protein of unknown function (DUF560)	4.9e-98
0.05	OFN31262.1	Neisseria sp. HMSC077D05	KV797062.1	OFN31262.1	1389	2829	+	PF04575	DUF560	Protein of unknown function (DUF560)	1.6e-59	PF13429	TPR_15	Tetratricopeptide repeat	9.5e-05
0.05	OFN31279.1	Neisseria sp. HMSC077D05	KV797061.1	OFN31279.1	19844	18368	-	PF04575	DUF560	Protein of unknown function (DUF560)	3.6e-40	PF14559	TPR_19	Tetratricopeptide repeat	2.3e-05	PF13414	TPR_11	TPR repeat	7.3e-05
0.05	OFN78774.1	Neisseria sp. HMSC064E01	KV794944.1	OFN78774.1	11016	12423	+	PF04575	DUF560	Protein of unknown function (DUF560)	5e-77	PF14559	TPR_19	Tetratricopeptide repeat	4.6e-05
0.05	OFN79966.1	Neisseria sp. HMSC064E01	KV794935.1	OFN79966.1	47996	49463	+	PF04575	DUF560	Protein of unknown function (DUF560)	6.9e-43	PF03797	Autotransporter	Autotransporter beta-domain	0.00066
0.05	OFN81004.1	Neisseria sp. HMSC064E01	KV794928.1	OFN81004.1	35891	35162	-	PF04575	DUF560	Protein of unknown function (DUF560)	5.3e-64
0.05	OFN82376.1	Neisseria sp. HMSC064E01	KV794917.1	OFN82376.1	17212	18637	+	PF04575	DUF560	Protein of unknown function (DUF560)	2.7e-97	PF13432	TPR_16	Tetratricopeptide repeat	4.6e-05	PF07719	TPR_2	Tetratricopeptide repeat	0.00019	PF13174	TPR_6	Tetratricopeptide repeat	0.00051
0.05	OFN83522.1	Neisseria sp. HMSC064E01	KV794904.1	OFN83522.1	4425	5967	+	PF04575	DUF560	Protein of unknown function (DUF560)	9.4e-69
0.05	OFN84226.1	Neisseria sp. HMSC064E01	KV794894.1	OFN84226.1	29057	27617	-	PF04575	DUF560	Protein of unknown function (DUF560)	4.6e-60	PF13429	TPR_15	Tetratricopeptide repeat	9.6e-05
0.05	OFN88730.1	Neisseria sp. HMSC064E01	KV794968.1	OFN88730.1	12234	10758	-	PF04575	DUF560	Protein of unknown function (DUF560)	2.4e-39	PF14559	TPR_19	Tetratricopeptide repeat	2.3e-05	PF13414	TPR_11	TPR repeat	7.1e-05	PF10082	BBP2_2	Putative beta-barrel porin 2	0.00052
0.05	OFO28027.1	Neisseria sp. HMSC056A03	KV821638.1	OFO28027.1	43571	42029	-	PF04575	DUF560	Protein of unknown function (DUF560)	3.9e-69
0.05	OFO30210.1	Neisseria sp. HMSC056A03	KV821598.1	OFO30210.1	12194	10718	-	PF04575	DUF560	Protein of unknown function (DUF560)	1.5e-95	PF13432	TPR_16	Tetratricopeptide repeat	0.00021	PF14559	TPR_19	Tetratricopeptide repeat	0.00067
0.05	OFO45355.1	Eikenella sp. HMSC073A11	KV820999.1	OFO45355.1	244416	242877	-	PF04575	DUF560	Protein of unknown function (DUF560)	8.2e-71	PF14559	TPR_19	Tetratricopeptide repeat	5.2e-06	PF13432	TPR_16	Tetratricopeptide repeat	5.9e-05
0.05	OFO45446.1	Eikenella sp. HMSC073A11	KV820997.1	OFO45446.1	169050	167610	-	PF04575	DUF560	Protein of unknown function (DUF560)	3.2e-89	PF13432	TPR_16	Tetratricopeptide repeat	1.3e-07	PF14559	TPR_19	Tetratricopeptide repeat	7.3e-06	PF13428	TPR_14	Tetratricopeptide repeat	2.1e-05	PF13176	TPR_7	Tetratricopeptide repeat	0.00019
0.05	OFO46235.1	Eikenella sp. HMSC073A11	KV820995.1	OFO46235.1	105209	103757	-	PF04575	DUF560	Protein of unknown function (DUF560)	4.6e-72	PF14559	TPR_19	Tetratricopeptide repeat	0.00076
0.05	OFO67443.1	Neisseria sp. HMSC065C04	KV820419.1	OFO67443.1	136190	137654	+	PF04575	DUF560	Protein of unknown function (DUF560)	1.3e-77	PF10082	BBP2_2	Putative beta-barrel porin 2	0.00015
0.05	OFO68602.1	Neisseria sp. HMSC065C04	KV820415.1	OFO68602.1	47564	49031	+	PF04575	DUF560	Protein of unknown function (DUF560)	1.5e-42	PF03797	Autotransporter	Autotransporter beta-domain	0.00061
0.05	OFO69012.1	Neisseria sp. HMSC065C04	KV820412.1	OFO69012.1	12139	13696	+	PF04575	DUF560	Protein of unknown function (DUF560)	1.3e-95	PF13432	TPR_16	Tetratricopeptide repeat	3.3e-05
0.05	OFQ20247.1	Haemophilus sp. HMSC073C03	KV814714.1	OFQ20247.1	8503	9955	+	PF04575	DUF560	Protein of unknown function (DUF560)	1.6e-99	PF07719	TPR_2	Tetratricopeptide repeat	0.00025
0.05	OFR01604.1	Neisseria sp. HMSC055H02	KV812117.1	OFR01604.1	150381	151896	+	PF04575	DUF560	Protein of unknown function (DUF560)	5.8e-95	PF13432	TPR_16	Tetratricopeptide repeat	3.7e-05	PF07719	TPR_2	Tetratricopeptide repeat	9.8e-05
0.05	OFR04164.1	Neisseria sp. HMSC055H02	KV812096.1	OFR04164.1	91954	91207	-	PF04575	DUF560	Protein of unknown function (DUF560)	2.1e-66
0.05	OFR06472.1	Neisseria sp. HMSC055H02	KV812087.1	OFR06472.1	8086	9553	+	PF04575	DUF560	Protein of unknown function (DUF560)	5.7e-41	PF03797	Autotransporter	Autotransporter beta-domain	0.00034
0.05	OFR06494.1	Neisseria sp. HMSC055H02	KV812087.1	OFR06494.1	246544	248086	+	PF04575	DUF560	Protein of unknown function (DUF560)	7.5e-71
0.05	OFR09555.1	Neisseria sp. HMSC055H02	KV812067.1	OFR09555.1	114566	113126	-	PF04575	DUF560	Protein of unknown function (DUF560)	4.4e-58	PF13429	TPR_15	Tetratricopeptide repeat	0.00012
0.05	OFR56322.1	Neisseria sp. HMSC067G11	KV810817.1	OFR56322.1	17144	15587	-	PF04575	DUF560	Protein of unknown function (DUF560)	5.7e-93	PF13432	TPR_16	Tetratricopeptide repeat	2.3e-05	PF14559	TPR_19	Tetratricopeptide repeat	0.00097
0.05	OFR58156.1	Neisseria sp. HMSC067G11	KV810773.1	OFR58156.1	153874	155341	+	PF04575	DUF560	Protein of unknown function (DUF560)	1.5e-42	PF03797	Autotransporter	Autotransporter beta-domain	0.00061
0.05	OFR66602.1	Neisseria sp. HMSC069H12	KV810302.1	OFR66602.1	138777	140271	+	PF04575	DUF560	Protein of unknown function (DUF560)	1.7e-37	PF14559	TPR_19	Tetratricopeptide repeat	0.00031	PF13429	TPR_15	Tetratricopeptide repeat	0.00062
0.05	OFR67275.1	Neisseria sp. HMSC069H12	KV810299.1	OFR67275.1	72227	73703	+	PF04575	DUF560	Protein of unknown function (DUF560)	3.7e-95	PF13432	TPR_16	Tetratricopeptide repeat	3.3e-05
0.05	OFR67838.1	Neisseria sp. HMSC069H12	KV810248.1	OFR67838.1	15767	14327	-	PF04575	DUF560	Protein of unknown function (DUF560)	4e-59	PF13429	TPR_15	Tetratricopeptide repeat	0.00047
0.05	OFR68882.1	Neisseria sp. HMSC069H12	KV810244.1	OFR68882.1	6229	4687	-	PF04575	DUF560	Protein of unknown function (DUF560)	8.4e-69
0.05	OFR81706.1	Neisseria sp. HMSC073G10	KV809486.1	OFR81706.1	2235	768	-	PF04575	DUF560	Protein of unknown function (DUF560)	1.5e-42	PF03797	Autotransporter	Autotransporter beta-domain	0.00061
0.05	OFR81870.1	Neisseria sp. HMSC073G10	KV809499.1	OFR81870.1	16403	14963	-	PF04575	DUF560	Protein of unknown function (DUF560)	7.5e-59
0.05	OFR82366.1	Neisseria sp. HMSC073G10	KV809540.1	OFR82366.1	23788	22312	-	PF04575	DUF560	Protein of unknown function (DUF560)	2.3e-95	PF13432	TPR_16	Tetratricopeptide repeat	2.1e-05	PF14559	TPR_19	Tetratricopeptide repeat	0.00082
0.05	OFR82484.1	Neisseria sp. HMSC073G10	KV809493.1	OFR82484.1	11048	10301	-	PF04575	DUF560	Protein of unknown function (DUF560)	3.8e-67
0.05	OFR83102.1	Neisseria sp. HMSC073G10	KV809536.1	OFR83102.1	46954	45412	-	PF04575	DUF560	Protein of unknown function (DUF560)	1.9e-69
0.05	OFR84656.1	Neisseria sp. HMSC073G10	KV809488.1	OFR84656.1	58346	59840	+	PF04575	DUF560	Protein of unknown function (DUF560)	3.1e-37	PF13432	TPR_16	Tetratricopeptide repeat	9.7e-06	PF14559	TPR_19	Tetratricopeptide repeat	0.00059	PF13428	TPR_14	Tetratricopeptide repeat	0.00089
0.05	OFT01185.1	Neisseria sp. HMSC31F04	KV790806.1	OFT01185.1	70174	68680	-	PF04575	DUF560	Protein of unknown function (DUF560)	4.7e-37	PF14559	TPR_19	Tetratricopeptide repeat	0.00034
0.05	OFT02781.1	Neisseria sp. HMSC31F04	KV790785.1	OFT02781.1	7409	6005	-	PF04575	DUF560	Protein of unknown function (DUF560)	1.6e-76	PF13432	TPR_16	Tetratricopeptide repeat	2e-05	PF14559	TPR_19	Tetratricopeptide repeat	0.0008
0.05	OFT22170.1	Neisseria sp. HMSC03D10	KV789556.1	OFT22170.1	4143	5583	+	PF04575	DUF560	Protein of unknown function (DUF560)	8.6e-59	PF13429	TPR_15	Tetratricopeptide repeat	0.00014
0.05	OFT22836.1	Neisseria sp. HMSC03D10	KV789547.1	OFT22836.1	10756	12298	+	PF04575	DUF560	Protein of unknown function (DUF560)	3e-70
0.05	OFT25288.1	Neisseria sp. HMSC03D10	KV789513.1	OFT25288.1	11155	9703	-	PF04575	DUF560	Protein of unknown function (DUF560)	8.5e-97	PF13432	TPR_16	Tetratricopeptide repeat	1.2e-05	PF13174	TPR_6	Tetratricopeptide repeat	0.00016
0.05	OFT27440.1	Neisseria sp. HMSC03D10	KV789487.1	OFT27440.1	6571	7300	+	PF04575	DUF560	Protein of unknown function (DUF560)	2.9e-65
0.05	OHD02045.1	Sphingopyxis sp. RIFCSPHIGHO2_01_FULL_65_24	MIAL01000016.1	OHD02045.1	9490	8185	-	PF04575	DUF560	Protein of unknown function (DUF560)	1.2e-16	PF14559	TPR_19	Tetratricopeptide repeat	3.6e-05	PF13432	TPR_16	Tetratricopeptide repeat	8.5e-05
0.05	OHJ51848.1	Salmonella enterica	MLTE01000008.1	OHJ51848.1	142542	141204	-	PF04575	DUF560	Protein of unknown function (DUF560)	8.4e-82
0.05	OHP61223.1	Neisseria sp. HMSC061H08	KV830556.1	OHP61223.1	43616	42074	-	PF04575	DUF560	Protein of unknown function (DUF560)	6.8e-70
0.05	OHP62007.1	Neisseria sp. HMSC061H08	KV830545.1	OHP62007.1	26397	24921	-	PF04575	DUF560	Protein of unknown function (DUF560)	2.6e-95	PF13432	TPR_16	Tetratricopeptide repeat	2.1e-05	PF14559	TPR_19	Tetratricopeptide repeat	0.00082
0.05	OHP62233.1	Neisseria sp. HMSC061H08	KV830588.1	OHP62233.1	235256	233816	-	PF04575	DUF560	Protein of unknown function (DUF560)	1.7e-59	PF14559	TPR_19	Tetratricopeptide repeat	0.00086
0.05	OHQ06537.1	Neisseria sp. HMSC064D07	KV831701.1	OHQ06537.1	78270	79764	+	PF04575	DUF560	Protein of unknown function (DUF560)	4.9e-35	PF13432	TPR_16	Tetratricopeptide repeat	7.3e-05	PF14559	TPR_19	Tetratricopeptide repeat	0.0003	PF13429	TPR_15	Tetratricopeptide repeat	0.00056	PF13181	TPR_8	Tetratricopeptide repeat	0.00072
0.05	OHQ07738.1	Neisseria sp. HMSC064D07	KV831681.1	OHQ07738.1	3344	1868	-	PF04575	DUF560	Protein of unknown function (DUF560)	5.8e-95	PF13432	TPR_16	Tetratricopeptide repeat	2e-05	PF14559	TPR_19	Tetratricopeptide repeat	0.00085
0.05	OHQ10048.1	Neisseria sp. HMSC064D07	KV831639.1	OHQ10048.1	20152	21694	+	PF04575	DUF560	Protein of unknown function (DUF560)	3.5e-70
0.05	OHR46792.1	Neisseria sp. HMSC071C03	KV836802.1	OHR46792.1	11195	9770	-	PF04575	DUF560	Protein of unknown function (DUF560)	1.3e-96	PF13432	TPR_16	Tetratricopeptide repeat	8.4e-06	PF13174	TPR_6	Tetratricopeptide repeat	0.00062
0.05	OHR46851.1	Neisseria sp. HMSC071C03	KV836800.1	OHR46851.1	67985	67238	-	PF04575	DUF560	Protein of unknown function (DUF560)	3.4e-67
0.05	OHR48233.1	Neisseria sp. HMSC071C03	KV836748.1	OHR48233.1	27307	28849	+	PF04575	DUF560	Protein of unknown function (DUF560)	4e-70
0.05	OHR51259.1	Neisseria sp. HMSC071C03	KV836844.1	OHR51259.1	53219	51767	-	PF04575	DUF560	Protein of unknown function (DUF560)	3.2e-59	PF13429	TPR_15	Tetratricopeptide repeat	0.00011
0.05	OHR64235.1	Haemophilus sp. HMSC61B11	KV838003.1	OHR64235.1	882	2283	+	PF04575	DUF560	Protein of unknown function (DUF560)	5.9e-103	PF14559	TPR_19	Tetratricopeptide repeat	0.00023
0.05	OHR73259.1	Neisseria sp. HMSC70E02	KV838117.1	OHR73259.1	25179	23703	-	PF04575	DUF560	Protein of unknown function (DUF560)	7e-39	PF14559	TPR_19	Tetratricopeptide repeat	0.0002	PF13414	TPR_11	TPR repeat	0.00034
0.05	OHR76502.1	Neisseria sp. HMSC70E02	KV838080.1	OHR76502.1	64949	63482	-	PF04575	DUF560	Protein of unknown function (DUF560)	4.2e-42	PF03797	Autotransporter	Autotransporter beta-domain	0.00068
0.05	OHR77352.1	Neisseria sp. HMSC70E02	KV838074.1	OHR77352.1	34898	36338	+	PF04575	DUF560	Protein of unknown function (DUF560)	1.8e-58	PF13429	TPR_15	Tetratricopeptide repeat	0.00021
0.05	OHR77834.1	Neisseria sp. HMSC70E02	KV838072.1	OHR77834.1	22502	20987	-	PF04575	DUF560	Protein of unknown function (DUF560)	2.8e-97	PF13432	TPR_16	Tetratricopeptide repeat	5.5e-05	PF07719	TPR_2	Tetratricopeptide repeat	0.00017
0.05	OHR78096.1	Neisseria sp. HMSC70E02	KV838067.1	OHR78096.1	37013	35606	-	PF04575	DUF560	Protein of unknown function (DUF560)	1.9e-76	PF14559	TPR_19	Tetratricopeptide repeat	2.3e-05
0.05	OHR78390.1	Neisseria sp. HMSC70E02	KV838064.1	OHR78390.1	33500	32036	-	PF04575	DUF560	Protein of unknown function (DUF560)	1.4e-74	PF10082	BBP2_2	Putative beta-barrel porin 2	9.2e-05	PF13428	TPR_14	Tetratricopeptide repeat	0.00078
0.05	OHT25447.1	Providencia stuartii	LVIE01000035.1	OHT25447.1	110481	109020	-	PF04575	DUF560	Protein of unknown function (DUF560)	7.8e-50	PF14559	TPR_19	Tetratricopeptide repeat	1.2e-09	PF13174	TPR_6	Tetratricopeptide repeat	0.00013	PF13424	TPR_12	Tetratricopeptide repeat	0.0009
0.05	OHW37252.1	Pseudomonas sp. 06C 126	MIFU01000140.1	OHW37252.1	104150	102716	-	PF04575	DUF560	Protein of unknown function (DUF560)	4.3e-57	PF13424	TPR_12	Tetratricopeptide repeat	0.0006	PF14559	TPR_19	Tetratricopeptide repeat	0.0006
0.05	OHY70595.1	Stenotrophomonas maltophilia	MJAS01000010.1	OHY70595.1	97043	98498	+	PF04575	DUF560	Protein of unknown function (DUF560)	1.5e-53	PF13432	TPR_16	Tetratricopeptide repeat	2.2e-06	PF14559	TPR_19	Tetratricopeptide repeat	0.00022
0.05	OIF72005.1	Acinetobacter baumannii	LYIX01002116.1	OIF72005.1	4040	2549	-	PF04575	DUF560	Protein of unknown function (DUF560)	2.6e-54	PF14559	TPR_19	Tetratricopeptide repeat	0.00033
0.05	OIG67140.1	Acinetobacter baumannii	LYKI01000069.1	OIG67140.1	27662	29153	+	PF04575	DUF560	Protein of unknown function (DUF560)	1.1e-53	PF14559	TPR_19	Tetratricopeptide repeat	0.00033
0.05	OJU20214.1	Sphingomonas sp. 66-10	MKRR01000097.1	OJU20214.1	60562	61873	+	PF04575	DUF560	Protein of unknown function (DUF560)	3e-16	PF13432	TPR_16	Tetratricopeptide repeat	2.5e-06	PF14559	TPR_19	Tetratricopeptide repeat	5.3e-05
0.05	OJU54780.1	Acinetobacter sp. 39-4	MKRP01001392.1	OJU54780.1	1840	349	-	PF04575	DUF560	Protein of unknown function (DUF560)	1.8e-54
0.05	OJV32669.1	Sphingomonas sp. 67-36	MKSU01000010.1	OJV32669.1	106908	108213	+	PF04575	DUF560	Protein of unknown function (DUF560)	2.6e-13	PF14559	TPR_19	Tetratricopeptide repeat	2.5e-06	PF13432	TPR_16	Tetratricopeptide repeat	9.3e-06
0.05	OJV32900.1	Sphingomonas sp. 67-36	MKSU01000009.1	OJV32900.1	176335	174973	-	PF04575	DUF560	Protein of unknown function (DUF560)	5.9e-22	PF14559	TPR_19	Tetratricopeptide repeat	2.3e-05	PF13432	TPR_16	Tetratricopeptide repeat	0.00013
0.05	OJW65883.1	Sphingomonadales bacterium 63-6	MKUB01000146.1	OJW65883.1	3190	1810	-	PF04575	DUF560	Protein of unknown function (DUF560)	4.5e-22	PF14559	TPR_19	Tetratricopeptide repeat	9.3e-08	PF13432	TPR_16	Tetratricopeptide repeat	6e-06	PF13428	TPR_14	Tetratricopeptide repeat	8.1e-05	PF09976	TPR_21	Tetratricopeptide repeat-like domain	0.00013
0.05	OJW89663.1	Burkholderiales bacterium 67-32	MKUP01000023.1	OJW89663.1	491201	492662	+	PF04575	DUF560	Protein of unknown function (DUF560)	8e-49	PF14559	TPR_19	Tetratricopeptide repeat	6e-08	PF13428	TPR_14	Tetratricopeptide repeat	0.00011
0.05	OJX03902.1	Burkholderiales bacterium 70-64	MKUQ01000044.1	OJX03902.1	17099	15611	-	PF04575	DUF560	Protein of unknown function (DUF560)	3.2e-36	PF14559	TPR_19	Tetratricopeptide repeat	7.2e-08	PF13428	TPR_14	Tetratricopeptide repeat	1.2e-07	PF07719	TPR_2	Tetratricopeptide repeat	1.4e-06	PF13432	TPR_16	Tetratricopeptide repeat	1.8e-06
0.05	OJY68723.1	Sphingobium sp. 66-54	MKWI01000009.1	OJY68723.1	133829	135173	+	PF04575	DUF560	Protein of unknown function (DUF560)	1.3e-18	PF13432	TPR_16	Tetratricopeptide repeat	8.8e-09	PF14559	TPR_19	Tetratricopeptide repeat	4.1e-05
0.05	OKP01810.1	Xenorhabdus eapokensis	MKGQ01000020.1	OKP01810.1	10042	11554	+	PF04575	DUF560	Protein of unknown function (DUF560)	1.3e-53	PF14559	TPR_19	Tetratricopeptide repeat	4.1e-06
0.05	OKP01810.1	Xenorhabdus eapokensis	MKGQ01000020.1	OKP01812.1	12669	14139	+	PF04575	DUF560	Protein of unknown function (DUF560)	7.6e-53	PF14559	TPR_19	Tetratricopeptide repeat	0.00044
0.05	OKP01812.1	Xenorhabdus eapokensis	MKGQ01000020.1	OKP01810.1	10042	11554	+	PF04575	DUF560	Protein of unknown function (DUF560)	1.3e-53	PF14559	TPR_19	Tetratricopeptide repeat	4.1e-06
0.05	OKP01812.1	Xenorhabdus eapokensis	MKGQ01000020.1	OKP01812.1	12669	14139	+	PF04575	DUF560	Protein of unknown function (DUF560)	7.6e-53	PF14559	TPR_19	Tetratricopeptide repeat	0.00044
0.05	OKP08106.1	Xenorhabdus thuongxuanensis	MKGR01000004.1	OKP08106.1	59794	58366	-	PF04575	DUF560	Protein of unknown function (DUF560)	9.1e-56	PF14559	TPR_19	Tetratricopeptide repeat	8.7e-05
0.05	OKP08106.1	Xenorhabdus thuongxuanensis	MKGR01000004.1	OKP08109.1	63478	61990	-	PF04575	DUF560	Protein of unknown function (DUF560)	5.3e-52	PF14559	TPR_19	Tetratricopeptide repeat	0.0001
0.05	OKP08109.1	Xenorhabdus thuongxuanensis	MKGR01000004.1	OKP08106.1	59794	58366	-	PF04575	DUF560	Protein of unknown function (DUF560)	9.1e-56	PF14559	TPR_19	Tetratricopeptide repeat	8.7e-05
0.05	OKP08109.1	Xenorhabdus thuongxuanensis	MKGR01000004.1	OKP08109.1	63478	61990	-	PF04575	DUF560	Protein of unknown function (DUF560)	5.3e-52	PF14559	TPR_19	Tetratricopeptide repeat	0.0001
0.05	OKQ04396.1	Haemophilus influenzae	MQMI01000002.1	OKQ04396.1	43613	42167	-	PF04575	DUF560	Protein of unknown function (DUF560)	2.2e-93
0.05	OLF34492.1	Psychrobacter sp. Rd 27.2	MRYB01000160.1	OLF34492.1	0	321	+	PF04575	DUF560	Protein of unknown function (DUF560)	1.3e-17
0.05	OLF34513.1	Psychrobacter sp. Rd 27.2	MRYB01000157.1	OLF34513.1	325	0	-	PF04575	DUF560	Protein of unknown function (DUF560)	2.7e-18
0.05	OLF40723.1	Psychrobacter sp. Rd 27.2	MRYB01000006.1	OLF40723.1	45735	44187	-	PF04575	DUF560	Protein of unknown function (DUF560)	4.5e-82	PF14559	TPR_19	Tetratricopeptide repeat	0.00093
0.05	OLS61004.1	Pseudomonas putida	MKZO01000036.1	OLS61004.1	142972	141478	-	PF04575	DUF560	Protein of unknown function (DUF560)	2e-41	PF14559	TPR_19	Tetratricopeptide repeat	3.7e-07	PF13428	TPR_14	Tetratricopeptide repeat	0.00026
0.05	OMG81276.1	Achromobacter xylosoxidans	MJMN01000032.1	OMG81276.1	19214	20735	+	PF04575	DUF560	Protein of unknown function (DUF560)	3.6e-52	PF13428	TPR_14	Tetratricopeptide repeat	0.00095
0.05	ONH42469.1	Pseudomonas gessardii	MNPU01000017.1	ONH42469.1	57239	55805	-	PF04575	DUF560	Protein of unknown function (DUF560)	4.4e-54
0.05	ONH54052.1	Pseudomonas cedrina subsp. cedrina	MNPW01000006.1	ONH54052.1	295304	296738	+	PF04575	DUF560	Protein of unknown function (DUF560)	8.3e-56	PF13428	TPR_14	Tetratricopeptide repeat	0.0002
0.05	ONK25216.1	Bacillus sp. VT-16-64	MSRF01000027.1	ONK25216.1	1197	1938	+	PF04575	DUF560	Protein of unknown function (DUF560)	4e-05	PF13401	AAA_22	AAA domain	0.0007
0.05	OOD18687.1	Stenotrophomonas maltophilia	MTGD01000011.1	OOD18687.1	88024	89479	+	PF04575	DUF560	Protein of unknown function (DUF560)	5.5e-52	PF13432	TPR_16	Tetratricopeptide repeat	2.9e-06
0.05	OOF29229.1	Salinivibrio sp. IB872	MUFO01000002.1	OOF29229.1	66564	68019	+	PF04575	DUF560	Protein of unknown function (DUF560)	2.8e-45	PF13432	TPR_16	Tetratricopeptide repeat	0.0002
0.05	OOF36004.1	Rodentibacter heidelbergensis	MLHH01000017.1	OOF36004.1	32987	31544	-	PF04575	DUF560	Protein of unknown function (DUF560)	5.9e-103
0.05	OOF37150.1	Rodentibacter heidelbergensis	MLHH01000005.1	OOF37150.1	35664	37098	+	PF04575	DUF560	Protein of unknown function (DUF560)	9.9e-102	PF14559	TPR_19	Tetratricopeptide repeat	8.6e-06
0.05	OOF38816.1	Rodentibacter mrazii	MLHG01000052.1	OOF38816.1	19135	20566	+	PF04575	DUF560	Protein of unknown function (DUF560)	4.2e-101	PF14559	TPR_19	Tetratricopeptide repeat	4.1e-07	PF13174	TPR_6	Tetratricopeptide repeat	8.2e-05	PF13424	TPR_12	Tetratricopeptide repeat	0.00066	PF13428	TPR_14	Tetratricopeptide repeat	0.00093
0.05	OOF38852.1	Rodentibacter mrazii	MLHG01000051.1	OOF38852.1	394	1822	+	PF04575	DUF560	Protein of unknown function (DUF560)	1.3e-105
0.05	OOF39265.1	Rodentibacter rarus	MLHJ01000127.1	OOF39265.1	1984	3412	+	PF04575	DUF560	Protein of unknown function (DUF560)	1.6e-105
0.05	OOF42660.1	Rodentibacter rarus	MLHJ01000054.1	OOF42660.1	9537	10782	+	PF04575	DUF560	Protein of unknown function (DUF560)	6.9e-88
0.05	OOF44822.1	Rodentibacter rarus	MLHJ01000009.1	OOF44822.1	10555	11989	+	PF04575	DUF560	Protein of unknown function (DUF560)	4.9e-101	PF14559	TPR_19	Tetratricopeptide repeat	6.8e-06
0.05	OOF44978.1	Rodentibacter rarus	MLHJ01000008.1	OOF44978.1	11758	13048	+	PF04575	DUF560	Protein of unknown function (DUF560)	2.1e-91	PF14559	TPR_19	Tetratricopeptide repeat	7e-05	PF13432	TPR_16	Tetratricopeptide repeat	0.00032
0.05	OOF44994.1	Rodentibacter rarus	MLHJ01000008.1	OOF44994.1	29000	30434	+	PF04575	DUF560	Protein of unknown function (DUF560)	1.1e-104
0.05	OOF47347.1	Rodentibacter trehalosifermentans	MLHK01000001.1	OOF47347.1	83754	83223	-	PF04575	DUF560	Protein of unknown function (DUF560)	9.8e-59
0.05	OOF47347.1	Rodentibacter trehalosifermentans	MLHK01000001.1	OOF47348.1	83993	83753	-	PF04575	DUF560	Protein of unknown function (DUF560)	6.6e-28
0.05	OOF47348.1	Rodentibacter trehalosifermentans	MLHK01000001.1	OOF47347.1	83754	83223	-	PF04575	DUF560	Protein of unknown function (DUF560)	9.8e-59
0.05	OOF47348.1	Rodentibacter trehalosifermentans	MLHK01000001.1	OOF47348.1	83993	83753	-	PF04575	DUF560	Protein of unknown function (DUF560)	6.6e-28
0.05	OOF49064.1	Rodentibacter trehalosifermentans	MLHL01000019.1	OOF49064.1	74250	73719	-	PF04575	DUF560	Protein of unknown function (DUF560)	1.4e-59
0.05	OOF49064.1	Rodentibacter trehalosifermentans	MLHL01000019.1	OOF49065.1	74489	74249	-	PF04575	DUF560	Protein of unknown function (DUF560)	6.6e-28
0.05	OOF49065.1	Rodentibacter trehalosifermentans	MLHL01000019.1	OOF49064.1	74250	73719	-	PF04575	DUF560	Protein of unknown function (DUF560)	1.4e-59
0.05	OOF49065.1	Rodentibacter trehalosifermentans	MLHL01000019.1	OOF49065.1	74489	74249	-	PF04575	DUF560	Protein of unknown function (DUF560)	6.6e-28
0.05	OOF49419.1	Rodentibacter genomosp. 1	MLHN01000016.1	OOF49419.1	65556	66984	+	PF04575	DUF560	Protein of unknown function (DUF560)	3e-103
0.05	OOF50231.1	Rodentibacter trehalosifermentans	MLHL01000009.1	OOF50231.1	74445	73014	-	PF04575	DUF560	Protein of unknown function (DUF560)	2.2e-103
0.05	OOF52141.1	Rodentibacter genomosp. 1	MLHN01000001.1	OOF52141.1	118803	120147	+	PF04575	DUF560	Protein of unknown function (DUF560)	3.8e-90	PF07719	TPR_2	Tetratricopeptide repeat	1.6e-06	PF14559	TPR_19	Tetratricopeptide repeat	7.2e-06	PF00515	TPR_1	Tetratricopeptide repeat	1.1e-05	PF13174	TPR_6	Tetratricopeptide repeat	7.5e-05
0.05	OOF52544.1	Rodentibacter genomosp. 2	MLHO01000092.1	OOF52544.1	0	984	+	PF04575	DUF560	Protein of unknown function (DUF560)	4e-53
0.05	OOF52849.1	Rodentibacter genomosp. 2	MLHO01000083.1	OOF52849.1	6714	5283	-	PF04575	DUF560	Protein of unknown function (DUF560)	6.8e-100	PF14559	TPR_19	Tetratricopeptide repeat	4.9e-07	PF13174	TPR_6	Tetratricopeptide repeat	0.00075
0.05	OOF53326.1	Rodentibacter genomosp. 2	MLHP01000048.1	OOF53326.1	1059	1377	+	PF04575	DUF560	Protein of unknown function (DUF560)	2e-32	PF10082	BBP2_2	Putative beta-barrel porin 2	1.3e-05
0.05	OOF53339.1	Rodentibacter genomosp. 2	MLHO01000068.1	OOF53339.1	7516	6025	-	PF04575	DUF560	Protein of unknown function (DUF560)	1.1e-76	PF10082	BBP2_2	Putative beta-barrel porin 2	0.00034
0.05	OOF54510.1	Rodentibacter genomosp. 2	MLHP01000028.1	OOF54510.1	945	2379	+	PF04575	DUF560	Protein of unknown function (DUF560)	2.6e-102	PF14559	TPR_19	Tetratricopeptide repeat	8.4e-06
0.05	OOF55322.1	Rodentibacter genomosp. 2	MLHP01000021.1	OOF55322.1	23665	25117	+	PF04575	DUF560	Protein of unknown function (DUF560)	4.3e-57	PF14559	TPR_19	Tetratricopeptide repeat	6e-06	PF13428	TPR_14	Tetratricopeptide repeat	0.00026
0.05	OOF56017.1	Rodentibacter myodis	MLHQ01000032.1	OOF56017.1	2730	4161	+	PF04575	DUF560	Protein of unknown function (DUF560)	9.9e-106	PF13428	TPR_14	Tetratricopeptide repeat	0.00022	PF13432	TPR_16	Tetratricopeptide repeat	0.00038
0.05	OOF56385.1	Rodentibacter genomosp. 2	MLHO01000030.1	OOF56385.1	1081	2341	+	PF04575	DUF560	Protein of unknown function (DUF560)	8.6e-84
0.05	OOF58569.1	Rodentibacter myodis	MLHQ01000015.1	OOF58569.1	18295	19768	+	PF04575	DUF560	Protein of unknown function (DUF560)	1.6e-79	PF14559	TPR_19	Tetratricopeptide repeat	8.1e-05	PF13174	TPR_6	Tetratricopeptide repeat	0.0003
0.05	OOF62995.1	Rodentibacter sp. Ppn85	MLHS01000052.1	OOF62995.1	32492	33944	+	PF04575	DUF560	Protein of unknown function (DUF560)	5.4e-57	PF13432	TPR_16	Tetratricopeptide repeat	0.00093
0.05	OOF63292.1	Rodentibacter sp. Ppn85	MLHS01000050.1	OOF63292.1	20809	22099	+	PF04575	DUF560	Protein of unknown function (DUF560)	2e-87	PF14559	TPR_19	Tetratricopeptide repeat	0.00049
0.05	OOF65447.1	Rodentibacter sp. Ppn85	MLHS01000028.1	OOF65447.1	24775	26098	+	PF04575	DUF560	Protein of unknown function (DUF560)	9.8e-101	PF14559	TPR_19	Tetratricopeptide repeat	2.5e-06	PF13174	TPR_6	Tetratricopeptide repeat	9.7e-05	PF13428	TPR_14	Tetratricopeptide repeat	0.0003	PF13432	TPR_16	Tetratricopeptide repeat	0.00065
0.05	OOF66705.1	Rodentibacter pneumotropicus	MKZZ01000019.1	OOF66705.1	783	2214	+	PF04575	DUF560	Protein of unknown function (DUF560)	4e-99	PF14559	TPR_19	Tetratricopeptide repeat	0.00025
0.05	OOF67344.1	Rodentibacter pneumotropicus	MKZZ01000012.1	OOF67344.1	4550	3092	-	PF04575	DUF560	Protein of unknown function (DUF560)	2.5e-48	PF00515	TPR_1	Tetratricopeptide repeat	2.1e-05	PF07719	TPR_2	Tetratricopeptide repeat	2.9e-05	PF14559	TPR_19	Tetratricopeptide repeat	5.9e-05	PF13428	TPR_14	Tetratricopeptide repeat	0.00012
0.05	OOF68223.1	Rodentibacter heylii	MLAA01000035.1	OOF68223.1	12259	13717	+	PF04575	DUF560	Protein of unknown function (DUF560)	3.9e-55	PF07719	TPR_2	Tetratricopeptide repeat	8.1e-06	PF00515	TPR_1	Tetratricopeptide repeat	2.8e-05	PF14559	TPR_19	Tetratricopeptide repeat	0.00024	PF13432	TPR_16	Tetratricopeptide repeat	0.00084
0.05	OOF71023.1	Rodentibacter heylii	MLAA01000005.1	OOF71023.1	91550	93053	+	PF04575	DUF560	Protein of unknown function (DUF560)	4.3e-85
0.05	OOF73455.1	Rodentibacter heylii	MLAD01000120.1	OOF73455.1	1453	0	-	PF04575	DUF560	Protein of unknown function (DUF560)	1.4e-72
0.05	OOF74116.1	Rodentibacter heylii	MLAD01000098.1	OOF74116.1	649	1939	+	PF04575	DUF560	Protein of unknown function (DUF560)	3.2e-89	PF14559	TPR_19	Tetratricopeptide repeat	0.00011
0.05	OOF74847.1	Rodentibacter heylii	MLAD01000077.1	OOF74847.1	43051	41620	-	PF04575	DUF560	Protein of unknown function (DUF560)	1.3e-99	PF14559	TPR_19	Tetratricopeptide repeat	0.00045
0.05	OOF76793.1	Rodentibacter heylii	MLAD01000044.1	OOF76793.1	1914	462	-	PF04575	DUF560	Protein of unknown function (DUF560)	2.9e-54	PF14559	TPR_19	Tetratricopeptide repeat	1.5e-05	PF13432	TPR_16	Tetratricopeptide repeat	0.00061
0.05	OOF77409.1	Rodentibacter heylii	MLAF01000116.1	OOF77409.1	1030	2482	+	PF04575	DUF560	Protein of unknown function (DUF560)	5.4e-54	PF14559	TPR_19	Tetratricopeptide repeat	5.8e-06	PF13432	TPR_16	Tetratricopeptide repeat	9.4e-05	PF13428	TPR_14	Tetratricopeptide repeat	0.00027
0.05	OOF77523.1	Rodentibacter heylii	MLAE01000040.1	OOF77523.1	27226	28678	+	PF04575	DUF560	Protein of unknown function (DUF560)	2.2e-55	PF14559	TPR_19	Tetratricopeptide repeat	5.1e-06	PF13428	TPR_14	Tetratricopeptide repeat	0.00026
0.05	OOF77911.1	Rodentibacter heylii	MLAE01000033.1	OOF77911.1	8268	6978	-	PF04575	DUF560	Protein of unknown function (DUF560)	1.3e-88
0.05	OOF78534.1	Rodentibacter heylii	MLAE01000023.1	OOF78534.1	17214	17670	+	PF04575	DUF560	Protein of unknown function (DUF560)	6.7e-49
0.05	OOF78615.1	Rodentibacter heylii	MLAE01000022.1	OOF78615.1	31281	32682	+	PF04575	DUF560	Protein of unknown function (DUF560)	1.7e-90	PF13428	TPR_14	Tetratricopeptide repeat	1.8e-06	PF14559	TPR_19	Tetratricopeptide repeat	2.3e-06	PF13432	TPR_16	Tetratricopeptide repeat	2.8e-05
0.05	OOF79787.1	Rodentibacter heylii	MLAF01000060.1	OOF79787.1	20738	22028	+	PF04575	DUF560	Protein of unknown function (DUF560)	8.7e-89
0.05	OOF81674.1	Rodentibacter ratti	MLAG01000041.1	OOF81674.1	64494	63066	-	PF04575	DUF560	Protein of unknown function (DUF560)	3.7e-105
0.05	OOF82035.1	Rodentibacter heylii	MLAF01000009.1	OOF82035.1	18179	19610	+	PF04575	DUF560	Protein of unknown function (DUF560)	2.3e-100	PF14559	TPR_19	Tetratricopeptide repeat	8.5e-07	PF13174	TPR_6	Tetratricopeptide repeat	0.00031
0.05	OOF83324.1	Rodentibacter ratti	MLAG01000014.1	OOF83324.1	8863	7426	-	PF04575	DUF560	Protein of unknown function (DUF560)	4e-101	PF14559	TPR_19	Tetratricopeptide repeat	2.4e-05
0.05	OOF83838.1	Rodentibacter ratti	MLAH01000057.1	OOF83838.1	22905	24363	+	PF04575	DUF560	Protein of unknown function (DUF560)	2.5e-55	PF07719	TPR_2	Tetratricopeptide repeat	9.7e-06	PF00515	TPR_1	Tetratricopeptide repeat	2.9e-05	PF13432	TPR_16	Tetratricopeptide repeat	0.00013	PF14559	TPR_19	Tetratricopeptide repeat	0.00013
0.05	OOF84043.1	Rodentibacter ratti	MLAG01000005.1	OOF84043.1	71142	69741	-	PF04575	DUF560	Protein of unknown function (DUF560)	2.3e-91	PF13428	TPR_14	Tetratricopeptide repeat	7.8e-07	PF14559	TPR_19	Tetratricopeptide repeat	5.7e-06	PF13432	TPR_16	Tetratricopeptide repeat	3.2e-05
0.05	OOF85309.1	Rodentibacter ratti	MLAH01000023.1	OOF85309.1	11054	9626	-	PF04575	DUF560	Protein of unknown function (DUF560)	6.7e-103
0.05	OOF85354.1	Rodentibacter ratti	MLAH01000023.1	OOF85354.1	57718	59149	+	PF04575	DUF560	Protein of unknown function (DUF560)	1.9e-101	PF14559	TPR_19	Tetratricopeptide repeat	3e-05
0.05	OOF85866.1	Rodentibacter ratti	MLAH01000017.1	OOF85866.1	12106	13507	+	PF04575	DUF560	Protein of unknown function (DUF560)	3.1e-91	PF13428	TPR_14	Tetratricopeptide repeat	2.3e-06	PF14559	TPR_19	Tetratricopeptide repeat	2.3e-06	PF13432	TPR_16	Tetratricopeptide repeat	2.8e-05
0.05	OOF86324.1	Rodentibacter ratti	MLAI01000015.1	OOF86324.1	238110	236682	-	PF04575	DUF560	Protein of unknown function (DUF560)	3.5e-105
0.05	OOG96056.1	Neisseria meningitidis	MVCA01000067.1	OOG96056.1	828	1356	+	PF04575	DUF560	Protein of unknown function (DUF560)	3.3e-31
0.05	OOG96056.1	Neisseria meningitidis	MVCA01000067.1	OOG96057.1	1312	1561	+	PF04575	DUF560	Protein of unknown function (DUF560)	9.2e-24
0.05	OOG96057.1	Neisseria meningitidis	MVCA01000067.1	OOG96056.1	828	1356	+	PF04575	DUF560	Protein of unknown function (DUF560)	3.3e-31
0.05	OOG96057.1	Neisseria meningitidis	MVCA01000067.1	OOG96057.1	1312	1561	+	PF04575	DUF560	Protein of unknown function (DUF560)	9.2e-24
0.05	OOG96154.1	Neisseria meningitidis	MVCA01000062.1	OOG96154.1	6736	8254	+	PF04575	DUF560	Protein of unknown function (DUF560)	3e-81
0.05	OOG96766.1	Neisseria meningitidis	MVCA01000043.1	OOG96766.1	11565	10098	-	PF04575	DUF560	Protein of unknown function (DUF560)	2.1e-97	PF13432	TPR_16	Tetratricopeptide repeat	2.9e-07	PF14559	TPR_19	Tetratricopeptide repeat	0.0001	PF13428	TPR_14	Tetratricopeptide repeat	0.00077
0.05	OOH87279.1	Comamonas kerstersii	MPOE01000013.1	OOH87279.1	40320	41784	+	PF04575	DUF560	Protein of unknown function (DUF560)	2e-34	PF14559	TPR_19	Tetratricopeptide repeat	9.7e-08	PF13432	TPR_16	Tetratricopeptide repeat	9.3e-07	PF13429	TPR_15	Tetratricopeptide repeat	6.6e-06	PF13609	Porin_4	Gram-negative porin	0.00028
0.05	OOH89867.1	Pasteurellaceae bacterium 15-036681	MQVI01000014.1	OOH89867.1	22966	24433	+	PF04575	DUF560	Protein of unknown function (DUF560)	7.5e-109	PF13432	TPR_16	Tetratricopeptide repeat	2.9e-05	PF14559	TPR_19	Tetratricopeptide repeat	3.3e-05
0.05	OOR93334.1	Glaesserella parasuis	MUXW01000005.1	OOR93334.1	75481	74020	-	PF04575	DUF560	Protein of unknown function (DUF560)	3.8e-105	PF14559	TPR_19	Tetratricopeptide repeat	7.8e-06	PF13432	TPR_16	Tetratricopeptide repeat	0.00019
0.05	OOR93635.1	Glaesserella parasuis	MUXW01000003.1	OOR93635.1	60231	58818	-	PF04575	DUF560	Protein of unknown function (DUF560)	1.3e-76	PF00515	TPR_1	Tetratricopeptide repeat	1.6e-07	PF07719	TPR_2	Tetratricopeptide repeat	4.1e-07	PF13414	TPR_11	TPR repeat	5.9e-06	PF13424	TPR_12	Tetratricopeptide repeat	1.5e-05
0.05	OOR98353.1	Haemophilus paracuniculus	MUYA01000013.1	OOR98353.1	55854	54363	-	PF04575	DUF560	Protein of unknown function (DUF560)	2.4e-79	PF14559	TPR_19	Tetratricopeptide repeat	0.00068
0.05	OOS00562.1	Haemophilus paracuniculus	MUYA01000002.1	OOS00562.1	34468	35881	+	PF04575	DUF560	Protein of unknown function (DUF560)	7.9e-91	PF07719	TPR_2	Tetratricopeptide repeat	1.3e-05	PF00515	TPR_1	Tetratricopeptide repeat	0.00016	PF13432	TPR_16	Tetratricopeptide repeat	0.00021	PF13424	TPR_12	Tetratricopeptide repeat	0.0006
0.05	OOS01160.1	[Haemophilus] felis	MUYB01000049.1	OOS01160.1	43983	45450	+	PF04575	DUF560	Protein of unknown function (DUF560)	6.4e-95	PF13414	TPR_11	TPR repeat	0.00049	PF07719	TPR_2	Tetratricopeptide repeat	0.00098
0.05	OOS20580.1	Moraxella lincolnii	MUYT01000007.1	OOS20580.1	4928	6440	+	PF04575	DUF560	Protein of unknown function (DUF560)	2.9e-97
0.05	OOS21991.1	Moraxella lincolnii	MUYT01000004.1	OOS21991.1	236406	235134	-	PF04575	DUF560	Protein of unknown function (DUF560)	4e-71	PF14559	TPR_19	Tetratricopeptide repeat	1.3e-06	PF07719	TPR_2	Tetratricopeptide repeat	0.00021	PF13429	TPR_15	Tetratricopeptide repeat	0.0005	PF13428	TPR_14	Tetratricopeptide repeat	0.0006
0.05	OOS22650.1	Moraxella pluranimalium	MUYU01000026.1	OOS22650.1	60756	59466	-	PF04575	DUF560	Protein of unknown function (DUF560)	1.4e-44	PF14559	TPR_19	Tetratricopeptide repeat	2.4e-07
0.05	OOS22820.1	Moraxella lincolnii	MUYT01000001.1	OOS22820.1	223277	224918	+	PF04575	DUF560	Protein of unknown function (DUF560)	2.7e-81
0.05	OOS22918.1	Moraxella pluranimalium	MUYU01000025.1	OOS22918.1	3069	4497	+	PF04575	DUF560	Protein of unknown function (DUF560)	1.3e-66	PF14559	TPR_19	Tetratricopeptide repeat	0.00077
0.05	OOS26313.1	Moraxella pluranimalium	MUYU01000002.1	OOS26313.1	65035	63805	-	PF04575	DUF560	Protein of unknown function (DUF560)	1.4e-65	PF00515	TPR_1	Tetratricopeptide repeat	7.2e-05	PF14559	TPR_19	Tetratricopeptide repeat	0.00021
0.05	OOV33817.1	Candidatus Synechococcus spongiarum LMB bulk15M	MWLD01000052.1	OOV33817.1	3776	2393	-	PF04575	DUF560	Protein of unknown function (DUF560)	5.3e-32	PF10082	BBP2_2	Putative beta-barrel porin 2	2.9e-05	PF13432	TPR_16	Tetratricopeptide repeat	0.00012
0.05	OOV34112.1	Candidatus Synechococcus spongiarum LMB bulk10E	MWLF01000043.1	OOV34112.1	3641	5054	+	PF04575	DUF560	Protein of unknown function (DUF560)	9.4e-33	PF10082	BBP2_2	Putative beta-barrel porin 2	2.7e-05	PF13432	TPR_16	Tetratricopeptide repeat	0.00013
0.05	OOV36114.1	Candidatus Synechococcus spongiarum LMB bulk15N	MWLE01000026.1	OOV36114.1	2771	1388	-	PF04575	DUF560	Protein of unknown function (DUF560)	5.3e-32	PF10082	BBP2_2	Putative beta-barrel porin 2	3e-05	PF13432	TPR_16	Tetratricopeptide repeat	0.00016
0.05	OOV99768.1	Pseudomonas sp. MF4836	MVOL01000002.1	OOV99768.1	567257	568745	+	PF04575	DUF560	Protein of unknown function (DUF560)	1.1e-39	PF14559	TPR_19	Tetratricopeptide repeat	5.6e-08	PF13429	TPR_15	Tetratricopeptide repeat	3.9e-05
0.05	OPD63098.1	Lysobacter enzymogenes	MTAY01000040.1	OPD63098.1	143370	141936	-	PF04575	DUF560	Protein of unknown function (DUF560)	1.1e-52
0.05	OPH38668.1	Moraxella lacunata	MXAN01000012.1	OPH38668.1	24089	22577	-	PF04575	DUF560	Protein of unknown function (DUF560)	4.5e-97
0.05	OPH38678.1	Moraxella lacunata	MXAN01000012.1	OPH38678.1	37790	39425	+	PF04575	DUF560	Protein of unknown function (DUF560)	8.7e-82
0.05	OPH39071.1	Moraxella lacunata	MXAN01000008.1	OPH39071.1	53415	51990	-	PF04575	DUF560	Protein of unknown function (DUF560)	1.6e-72	PF14559	TPR_19	Tetratricopeptide repeat	2.9e-06	PF07719	TPR_2	Tetratricopeptide repeat	0.00036	PF13428	TPR_14	Tetratricopeptide repeat	0.00071
0.05	OPH39301.1	Moraxella lacunata	MXAN01000004.1	OPH39301.1	24349	22846	-	PF04575	DUF560	Protein of unknown function (DUF560)	5e-90	PF07719	TPR_2	Tetratricopeptide repeat	0.00016	PF00515	TPR_1	Tetratricopeptide repeat	0.00078
0.05	OQM39914.1	Citrobacter braakii	NAEW01000015.1	OQM39914.1	14344	15685	+	PF04575	DUF560	Protein of unknown function (DUF560)	4.7e-80
0.05	OQV33665.1	Alcaligenes faecalis subsp. phenolicus	MTBI01000001.1	OQV33665.1	1364297	1365785	+	PF04575	DUF560	Protein of unknown function (DUF560)	3e-41	PF13429	TPR_15	Tetratricopeptide repeat	1.6e-05
0.05	OSD57486.1	Salmonella enterica subsp. enterica serovar Rough O:d:1,7	NBPI01000070.1	OSD57486.1	599	1958	+	PF04575	DUF560	Protein of unknown function (DUF560)	1.4e-80	PF12895	ANAPC3	Anaphase-promoting complex, cyclosome, subunit 3	0.00093
0.05	OSI06840.1	Neisseria animaloris	MTBN01000014.1	OSI06867.1	8251	9748	+	PF04575	DUF560	Protein of unknown function (DUF560)	8.2e-91	PF14559	TPR_19	Tetratricopeptide repeat	4.8e-05	PF13432	TPR_16	Tetratricopeptide repeat	0.00011
0.05	OSI06840.1	Neisseria animaloris	MTBN01000014.1	OSI06840.1	19145	17588	-	PF04575	DUF560	Protein of unknown function (DUF560)	1.4e-59	PF14559	TPR_19	Tetratricopeptide repeat	0.0009
0.05	OSI06867.1	Neisseria animaloris	MTBN01000014.1	OSI06867.1	8251	9748	+	PF04575	DUF560	Protein of unknown function (DUF560)	8.2e-91	PF14559	TPR_19	Tetratricopeptide repeat	4.8e-05	PF13432	TPR_16	Tetratricopeptide repeat	0.00011
0.05	OSI06867.1	Neisseria animaloris	MTBN01000014.1	OSI06840.1	19145	17588	-	PF04575	DUF560	Protein of unknown function (DUF560)	1.4e-59	PF14559	TPR_19	Tetratricopeptide repeat	0.0009
0.05	OSI07448.1	Neisseria animaloris	MTBN01000006.1	OSI07448.1	2332	3523	+	PF04575	DUF560	Protein of unknown function (DUF560)	1.6e-85	PF14559	TPR_19	Tetratricopeptide repeat	5.3e-06	PF13432	TPR_16	Tetratricopeptide repeat	7.7e-05	PF13174	TPR_6	Tetratricopeptide repeat	0.00048
0.05	OSI08155.1	Neisseria animaloris	MTBN01000002.1	OSI08155.1	36322	34831	-	PF04575	DUF560	Protein of unknown function (DUF560)	8.1e-89
0.05	OSI09009.1	Neisseria animaloris	MTBN01000001.1	OSI09009.1	219718	218305	-	PF04575	DUF560	Protein of unknown function (DUF560)	1.2e-54
0.05	OSI09177.1	Neisseria zoodegmatis	MTBM01000016.1	OSI09177.1	10611	9183	-	PF04575	DUF560	Protein of unknown function (DUF560)	1.8e-51
0.05	OSI11022.1	Neisseria zoodegmatis	MTBM01000003.1	OSI11022.1	208904	207440	-	PF04575	DUF560	Protein of unknown function (DUF560)	5.6e-93	PF13432	TPR_16	Tetratricopeptide repeat	5.1e-06	PF13428	TPR_14	Tetratricopeptide repeat	1.1e-05	PF13174	TPR_6	Tetratricopeptide repeat	6e-05	PF13429	TPR_15	Tetratricopeptide repeat	0.00051
0.05	OSI11302.1	Neisseria zoodegmatis	MTBM01000002.1	OSI11302.1	4880	6167	+	PF04575	DUF560	Protein of unknown function (DUF560)	2.8e-58
0.05	OSI14913.1	Neisseria dentiae	MTBO01000028.1	OSI14913.1	29322	27807	-	PF04575	DUF560	Protein of unknown function (DUF560)	6.1e-82	PF13174	TPR_6	Tetratricopeptide repeat	4.1e-05	PF13428	TPR_14	Tetratricopeptide repeat	5.7e-05	PF13432	TPR_16	Tetratricopeptide repeat	7.1e-05	PF14559	TPR_19	Tetratricopeptide repeat	0.00037
0.05	OSI17285.1	Neisseria dumasiana	MTAB01000035.1	OSI17285.1	5477	6992	+	PF04575	DUF560	Protein of unknown function (DUF560)	3.7e-91
0.05	OSI17285.1	Neisseria dumasiana	MTAB01000035.1	OSI17290.1	16841	15266	-	PF04575	DUF560	Protein of unknown function (DUF560)	3.1e-90	PF13432	TPR_16	Tetratricopeptide repeat	4.5e-06	PF13174	TPR_6	Tetratricopeptide repeat	2e-05	PF13428	TPR_14	Tetratricopeptide repeat	0.00019	PF14559	TPR_19	Tetratricopeptide repeat	0.0006
0.05	OSI17290.1	Neisseria dumasiana	MTAB01000035.1	OSI17285.1	5477	6992	+	PF04575	DUF560	Protein of unknown function (DUF560)	3.7e-91
0.05	OSI17290.1	Neisseria dumasiana	MTAB01000035.1	OSI17290.1	16841	15266	-	PF04575	DUF560	Protein of unknown function (DUF560)	3.1e-90	PF13432	TPR_16	Tetratricopeptide repeat	4.5e-06	PF13174	TPR_6	Tetratricopeptide repeat	2e-05	PF13428	TPR_14	Tetratricopeptide repeat	0.00019	PF14559	TPR_19	Tetratricopeptide repeat	0.0006
0.05	OSI21623.1	Neisseria dumasiana	MTAB01000011.1	OSI21623.1	20158	18697	-	PF04575	DUF560	Protein of unknown function (DUF560)	1.6e-50
0.05	OSI25346.1	Neisseria dumasiana	MTAB01000001.1	OSI25346.1	66827	68249	+	PF04575	DUF560	Protein of unknown function (DUF560)	1.9e-57
0.05	OTA15336.1	Xenorhabdus vietnamensis	MUBJ01000016.1	OTA15336.1	32303	30830	-	PF04575	DUF560	Protein of unknown function (DUF560)	1.4e-57	PF14559	TPR_19	Tetratricopeptide repeat	2.9e-06
0.05	OTA19232.1	Xenorhabdus beddingii	MUBK01000021.1	OTA19232.1	74782	76282	+	PF04575	DUF560	Protein of unknown function (DUF560)	2.1e-52
0.05	OTA19232.1	Xenorhabdus beddingii	MUBK01000021.1	OTA19238.1	80658	82092	+	PF04575	DUF560	Protein of unknown function (DUF560)	1.6e-54	PF14559	TPR_19	Tetratricopeptide repeat	1.7e-06
0.05	OTA19238.1	Xenorhabdus beddingii	MUBK01000021.1	OTA19232.1	74782	76282	+	PF04575	DUF560	Protein of unknown function (DUF560)	2.1e-52
0.05	OTA19238.1	Xenorhabdus beddingii	MUBK01000021.1	OTA19238.1	80658	82092	+	PF04575	DUF560	Protein of unknown function (DUF560)	1.6e-54	PF14559	TPR_19	Tetratricopeptide repeat	1.7e-06
0.05	OTG60191.1	Acinetobacter sp. ANC 4204	NEFZ01000002.1	OTG60191.1	464088	462594	-	PF04575	DUF560	Protein of unknown function (DUF560)	9.6e-47	PF13432	TPR_16	Tetratricopeptide repeat	1.6e-07	PF14559	TPR_19	Tetratricopeptide repeat	1.5e-05	PF07719	TPR_2	Tetratricopeptide repeat	0.00024	PF00515	TPR_1	Tetratricopeptide repeat	0.00039
0.05	OTS53527.1	Acinetobacter pittii	NGGW01000029.1	OTS53527.1	68266	69733	+	PF04575	DUF560	Protein of unknown function (DUF560)	1.1e-53	PF14559	TPR_19	Tetratricopeptide repeat	0.00032
0.05	OUY06357.1	Acinetobacter populi	NEXX01000005.1	OUY06357.1	262740	264363	+	PF04575	DUF560	Protein of unknown function (DUF560)	2.5e-50	PF07719	TPR_2	Tetratricopeptide repeat	8.6e-05	PF00515	TPR_1	Tetratricopeptide repeat	0.00013
0.05	OUY06504.1	Acinetobacter populi	NEXX01000004.1	OUY06504.1	24292	22780	-	PF04575	DUF560	Protein of unknown function (DUF560)	6e-56	PF13432	TPR_16	Tetratricopeptide repeat	9.4e-06	PF00515	TPR_1	Tetratricopeptide repeat	5.7e-05	PF07719	TPR_2	Tetratricopeptide repeat	9.7e-05	PF13429	TPR_15	Tetratricopeptide repeat	0.00028
0.05	OWK67260.1	Acinetobacter baumannii	NGKM01000005.1	OWK67260.1	137742	136251	-	PF04575	DUF560	Protein of unknown function (DUF560)	1.8e-53	PF14559	TPR_19	Tetratricopeptide repeat	0.00033
0.05	OWO82084.1	Photorhabdus luminescens	MYFJ01000035.1	OWO82084.1	150138	148650	-	PF04575	DUF560	Protein of unknown function (DUF560)	6.4e-83	PF14559	TPR_19	Tetratricopeptide repeat	1.4e-07	PF13428	TPR_14	Tetratricopeptide repeat	3.4e-05	PF13432	TPR_16	Tetratricopeptide repeat	6e-05	PF07719	TPR_2	Tetratricopeptide repeat	0.00061
0.05	OWP24356.1	Eikenella corrodens	NHRS01000002.1	OWP24356.1	479399	480938	+	PF04575	DUF560	Protein of unknown function (DUF560)	1.3e-70	PF14559	TPR_19	Tetratricopeptide repeat	3.3e-05
0.05	OWP27613.1	Eikenella corrodens	NHRS01000001.1	OWP27613.1	980882	982322	+	PF04575	DUF560	Protein of unknown function (DUF560)	6.1e-90	PF13432	TPR_16	Tetratricopeptide repeat	5.3e-08	PF13428	TPR_14	Tetratricopeptide repeat	2.9e-05	PF14559	TPR_19	Tetratricopeptide repeat	3.2e-05	PF13176	TPR_7	Tetratricopeptide repeat	0.00028
0.05	OWQ78300.1	Stenotrophomonas maltophilia	NIVX01000017.1	OWQ78300.1	42572	44027	+	PF04575	DUF560	Protein of unknown function (DUF560)	1.5e-52	PF13432	TPR_16	Tetratricopeptide repeat	3.5e-05
0.05	OWR27634.1	Stenotrophomonas pavanii	NIXP01000137.1	OWR27634.1	24452	22997	-	PF04575	DUF560	Protein of unknown function (DUF560)	7e-54	PF13432	TPR_16	Tetratricopeptide repeat	8.9e-05	PF14559	TPR_19	Tetratricopeptide repeat	0.00034
0.05	OXL26167.1	Moraxella sp. VT-16-12	NKHK01000038.1	OXL26167.1	53140	54601	+	PF04575	DUF560	Protein of unknown function (DUF560)	3.1e-93	PF14559	TPR_19	Tetratricopeptide repeat	1.9e-06	PF13432	TPR_16	Tetratricopeptide repeat	7.7e-05	PF07719	TPR_2	Tetratricopeptide repeat	0.00048
0.05	OXL27801.1	Psychrobacter sp. DAB_AL32B	NEXU01000013.1	OXL27801.1	1977	3517	+	PF04575	DUF560	Protein of unknown function (DUF560)	4.8e-80	PF14559	TPR_19	Tetratricopeptide repeat	3.8e-05
0.05	OYD22765.1	Oceanimonas baumannii	NQJF01000013.1	OYD22765.1	78915	80394	+	PF04575	DUF560	Protein of unknown function (DUF560)	8.2e-60	PF13432	TPR_16	Tetratricopeptide repeat	0.0001
0.05	OYU01634.1	Sphingomonadaceae bacterium PASS1	NKIR01000008.1	OYU01634.1	72715	74017	+	PF04575	DUF560	Protein of unknown function (DUF560)	1.2e-16	PF13432	TPR_16	Tetratricopeptide repeat	6.7e-07	PF14559	TPR_19	Tetratricopeptide repeat	1.2e-06	PF13428	TPR_14	Tetratricopeptide repeat	9.6e-05
0.05	OYU50988.1	Alphaproteobacteria bacterium PA1	NKJA01000014.1	OYU50988.1	62568	61191	-	PF04575	DUF560	Protein of unknown function (DUF560)	3.7e-16	PF13428	TPR_14	Tetratricopeptide repeat	2.7e-08	PF13432	TPR_16	Tetratricopeptide repeat	3.3e-08	PF14559	TPR_19	Tetratricopeptide repeat	8e-07	PF07719	TPR_2	Tetratricopeptide repeat	4.5e-06
0.05	OYY75959.1	Sphingomonas sp. 28-62-20	NCGH01000027.1	OYY75959.1	39859	41326	+	PF04575	DUF560	Protein of unknown function (DUF560)	1.3e-11	PF13432	TPR_16	Tetratricopeptide repeat	0.00013	PF14559	TPR_19	Tetratricopeptide repeat	0.00095
0.05	OYZ09968.1	Novosphingobium sp. 28-62-57	NCGO01000007.1	OYZ09968.1	47507	46142	-	PF04575	DUF560	Protein of unknown function (DUF560)	6.9e-10	PF13432	TPR_16	Tetratricopeptide repeat	2.2e-06	PF14559	TPR_19	Tetratricopeptide repeat	0.00032	PF13424	TPR_12	Tetratricopeptide repeat	0.00042
0.05	OZN26568.1	Gallibacterium anatis	NLFL01000021.1	OZN26568.1	69749	70538	+	PF04575	DUF560	Protein of unknown function (DUF560)	1.1e-60
0.05	OZN27512.1	Gallibacterium anatis	NLFL01000008.1	OZN27512.1	154854	153477	-	PF04575	DUF560	Protein of unknown function (DUF560)	3.1e-92
0.05	OZN48475.1	Gallibacterium anatis	NLFM01000022.1	OZN48475.1	5666	4247	-	PF04575	DUF560	Protein of unknown function (DUF560)	3.9e-95	PF13174	TPR_6	Tetratricopeptide repeat	7e-07	PF13432	TPR_16	Tetratricopeptide repeat	1e-06	PF14559	TPR_19	Tetratricopeptide repeat	2.2e-06	PF07719	TPR_2	Tetratricopeptide repeat	2e-05
0.05	OZN48921.1	Gallibacterium anatis	NLFM01000012.1	OZN48921.1	61545	63006	+	PF04575	DUF560	Protein of unknown function (DUF560)	5.1e-95
0.05	OZS72240.1	Providencia rettgeri	NOWC01000042.1	OZS72240.1	24782	23369	-	PF04575	DUF560	Protein of unknown function (DUF560)	1.1e-33
0.05	OZS75053.1	Providencia rettgeri	NOWC01000007.1	OZS75053.1	38913	37458	-	PF04575	DUF560	Protein of unknown function (DUF560)	4.3e-49	PF14559	TPR_19	Tetratricopeptide repeat	3e-07	PF07719	TPR_2	Tetratricopeptide repeat	5.6e-06	PF13432	TPR_16	Tetratricopeptide repeat	0.00014	PF13176	TPR_7	Tetratricopeptide repeat	0.00015
0.05	OZV17335.1	Aggregatibacter actinomycetemcomitans	NPOT01000002.1	OZV17335.1	216797	215408	-	PF04575	DUF560	Protein of unknown function (DUF560)	2e-99	PF14559	TPR_19	Tetratricopeptide repeat	0.00018
0.05	PAM74917.1	Acinetobacter baumannii	NKKG01000020.1	PAM74917.1	11250	12717	+	PF04575	DUF560	Protein of unknown function (DUF560)	2.2e-53	PF14559	TPR_19	Tetratricopeptide repeat	0.00032
0.05	PAU37231.1	Vibrio coralliilyticus	NRHY01000007.1	PAU37231.1	54762	56241	+	PF04575	DUF560	Protein of unknown function (DUF560)	1.5e-41
0.05	PAW00806.1	Vibrio coralliilyticus	NRQO01000022.1	PAW00806.1	16694	15215	-	PF04575	DUF560	Protein of unknown function (DUF560)	7.5e-41
0.05	PBJ88500.1	Neisseria meningitidis	NTLY01000002.1	PBJ88500.1	1632892	1633624	+	PF04575	DUF560	Protein of unknown function (DUF560)	4.9e-58
0.05	PBJ89110.1	Neisseria meningitidis	NTLY01000001.1	PBJ89110.1	360602	359135	-	PF04575	DUF560	Protein of unknown function (DUF560)	2.1e-97	PF13432	TPR_16	Tetratricopeptide repeat	4.4e-07	PF14559	TPR_19	Tetratricopeptide repeat	0.00025	PF13428	TPR_14	Tetratricopeptide repeat	0.00061
0.05	PBJ89184.1	Neisseria meningitidis	NTLY01000001.1	PBJ89184.1	437238	435720	-	PF04575	DUF560	Protein of unknown function (DUF560)	7.4e-82
0.05	PBK03448.1	Pseudomonas abyssi	NTMR01000019.1	PBK03448.1	47694	46197	-	PF04575	DUF560	Protein of unknown function (DUF560)	2.3e-36	PF14559	TPR_19	Tetratricopeptide repeat	0.0003
0.05	PBK03816.1	Pseudomonas abyssi	NTMR01000016.1	PBK03816.1	127792	126322	-	PF04575	DUF560	Protein of unknown function (DUF560)	2e-57	PF14559	TPR_19	Tetratricopeptide repeat	1.4e-05
0.05	PCG10052.1	Sphingomonas ginsenosidimutans	NWVD01000001.1	PCG10052.1	206897	204677	-	PF04575	DUF560	Protein of unknown function (DUF560)	1e-08	PF14559	TPR_19	Tetratricopeptide repeat	1.6e-05	PF13428	TPR_14	Tetratricopeptide repeat	9.8e-05	PF13424	TPR_12	Tetratricopeptide repeat	0.00013	PF13174	TPR_6	Tetratricopeptide repeat	0.00063
0.05	PCI26764.1	Candidatus Kaiserbacteria bacterium	NVTG01000116.1	PCI26764.1	2132	3650	+	PF04575	DUF560	Protein of unknown function (DUF560)	6e-51	PF13428	TPR_14	Tetratricopeptide repeat	6.6e-05	PF14559	TPR_19	Tetratricopeptide repeat	0.0002
0.05	PCJ29294.1	Gammaproteobacteria bacterium	NVVP01000082.1	PCJ29294.1	917	0	-	PF04575	DUF560	Protein of unknown function (DUF560)	1.2e-14	PF14559	TPR_19	Tetratricopeptide repeat	0.00029	PF07719	TPR_2	Tetratricopeptide repeat	0.00036
0.05	PCQ38770.1	Providencia rettgeri	NXKD01000005.1	PCQ38770.1	4885	6013	+	PF04575	DUF560	Protein of unknown function (DUF560)	3.9e-33
0.05	PCQ39806.1	Providencia rettgeri	NXKD01000001.1	PCQ39806.1	200087	201542	+	PF04575	DUF560	Protein of unknown function (DUF560)	3.8e-49	PF14559	TPR_19	Tetratricopeptide repeat	2.5e-07	PF07719	TPR_2	Tetratricopeptide repeat	5.5e-06	PF13176	TPR_7	Tetratricopeptide repeat	6.3e-05	PF13432	TPR_16	Tetratricopeptide repeat	0.00026
0.05	PEH72579.1	Edwardsiella tarda	PDDV01000013.1	PEH72579.1	2052281	2050910	-	PF04575	DUF560	Protein of unknown function (DUF560)	8.3e-79	PF13432	TPR_16	Tetratricopeptide repeat	8.5e-08	PF14559	TPR_19	Tetratricopeptide repeat	0.00031	PF13428	TPR_14	Tetratricopeptide repeat	0.00074
0.05	PEQ14096.1	Novosphingobium sp. PC22D	MWMO01000001.1	PEQ14096.1	65129	63710	-	PF04575	DUF560	Protein of unknown function (DUF560)	4.4e-22	PF14559	TPR_19	Tetratricopeptide repeat	1.6e-09	PF13428	TPR_14	Tetratricopeptide repeat	0.00023	PF13432	TPR_16	Tetratricopeptide repeat	0.00041
0.05	PHH10396.1	Morganella morganii	PDLE01000004.1	PHH10396.1	3568639	3569992	+	PF04575	DUF560	Protein of unknown function (DUF560)	7.6e-35
0.05	PHM23337.1	Xenorhabdus ehlersii	NIBT01000015.1	PHM23337.1	46114	44635	-	PF04575	DUF560	Protein of unknown function (DUF560)	5.4e-56
0.05	PHM23337.1	Xenorhabdus ehlersii	NIBT01000015.1	PHM23340.1	49793	48287	-	PF04575	DUF560	Protein of unknown function (DUF560)	1.2e-50	PF14559	TPR_19	Tetratricopeptide repeat	0.00013
0.05	PHM23340.1	Xenorhabdus ehlersii	NIBT01000015.1	PHM23337.1	46114	44635	-	PF04575	DUF560	Protein of unknown function (DUF560)	5.4e-56
0.05	PHM23340.1	Xenorhabdus ehlersii	NIBT01000015.1	PHM23340.1	49793	48287	-	PF04575	DUF560	Protein of unknown function (DUF560)	1.2e-50	PF14559	TPR_19	Tetratricopeptide repeat	0.00013
0.05	PHM25444.1	Xenorhabdus budapestensis	NIBS01000019.1	PHM25444.1	58590	57114	-	PF04575	DUF560	Protein of unknown function (DUF560)	1.2e-51	PF14559	TPR_19	Tetratricopeptide repeat	1.4e-06	PF13414	TPR_11	TPR repeat	0.00028
0.05	PHM26136.1	Xenorhabdus budapestensis	NIBS01000016.1	PHM26136.1	57172	57934	+	PF04575	DUF560	Protein of unknown function (DUF560)	4.5e-09	PF14559	TPR_19	Tetratricopeptide repeat	1e-07	PF13429	TPR_15	Tetratricopeptide repeat	0.00076
0.05	PHM50479.1	Xenorhabdus miraniensis	NITZ01000002.1	PHM50479.1	316482	315009	-	PF04575	DUF560	Protein of unknown function (DUF560)	3.2e-55	PF14559	TPR_19	Tetratricopeptide repeat	8.9e-07
0.05	PHM50479.1	Xenorhabdus miraniensis	NITZ01000002.1	PHM50482.1	320005	318628	-	PF04575	DUF560	Protein of unknown function (DUF560)	1.2e-48	PF14559	TPR_19	Tetratricopeptide repeat	4.6e-06
0.05	PHM50482.1	Xenorhabdus miraniensis	NITZ01000002.1	PHM50479.1	316482	315009	-	PF04575	DUF560	Protein of unknown function (DUF560)	3.2e-55	PF14559	TPR_19	Tetratricopeptide repeat	8.9e-07
0.05	PHM50482.1	Xenorhabdus miraniensis	NITZ01000002.1	PHM50482.1	320005	318628	-	PF04575	DUF560	Protein of unknown function (DUF560)	1.2e-48	PF14559	TPR_19	Tetratricopeptide repeat	4.6e-06
0.05	PHM51670.1	Xenorhabdus hominickii	NJAI01000014.1	PHM51670.1	2043	555	-	PF04575	DUF560	Protein of unknown function (DUF560)	5.9e-46
0.05	PHM54303.1	Xenorhabdus hominickii	NJAI01000005.1	PHM54303.1	384707	383219	-	PF04575	DUF560	Protein of unknown function (DUF560)	5.9e-46
0.05	PHM54420.1	Xenorhabdus sp. KK7.4	NJAH01000015.1	PHM54420.1	99809	98390	-	PF04575	DUF560	Protein of unknown function (DUF560)	3e-44	PF14559	TPR_19	Tetratricopeptide repeat	2.4e-06	PF13429	TPR_15	Tetratricopeptide repeat	1.8e-05	PF13432	TPR_16	Tetratricopeptide repeat	0.00025
0.05	PHM55832.1	Xenorhabdus sp. KK7.4	NJAH01000011.1	PHM55832.1	129464	128039	-	PF04575	DUF560	Protein of unknown function (DUF560)	2.8e-64	PF14559	TPR_19	Tetratricopeptide repeat	4.7e-05	PF07719	TPR_2	Tetratricopeptide repeat	6.6e-05	PF13432	TPR_16	Tetratricopeptide repeat	0.00035
0.05	PHM57739.1	Xenorhabdus hominickii	NJAI01000001.1	PHM57739.1	795428	796964	+	PF04575	DUF560	Protein of unknown function (DUF560)	7.4e-56
0.05	PHM58671.1	Xenorhabdus sp. KK7.4	NJAH01000005.1	PHM58671.1	125398	126871	+	PF04575	DUF560	Protein of unknown function (DUF560)	4.3e-54	PF14559	TPR_19	Tetratricopeptide repeat	7.8e-05
0.05	PHM62438.1	Xenorhabdus ishibashii	NJAK01000001.1	PHM62438.1	1685240	1683806	-	PF04575	DUF560	Protein of unknown function (DUF560)	1.6e-52	PF14559	TPR_19	Tetratricopeptide repeat	0.00027
0.05	PHM62438.1	Xenorhabdus ishibashii	NJAK01000001.1	PHM62441.1	1688928	1687422	-	PF04575	DUF560	Protein of unknown function (DUF560)	1.5e-49	PF14559	TPR_19	Tetratricopeptide repeat	0.00019
0.05	PHM62441.1	Xenorhabdus ishibashii	NJAK01000001.1	PHM62438.1	1685240	1683806	-	PF04575	DUF560	Protein of unknown function (DUF560)	1.6e-52	PF14559	TPR_19	Tetratricopeptide repeat	0.00027
0.05	PHM62441.1	Xenorhabdus ishibashii	NJAK01000001.1	PHM62441.1	1688928	1687422	-	PF04575	DUF560	Protein of unknown function (DUF560)	1.5e-49	PF14559	TPR_19	Tetratricopeptide repeat	0.00019
0.05	PHM65851.1	Xenorhabdus stockiae	NJAJ01000012.1	PHM65851.1	3770	5195	+	PF04575	DUF560	Protein of unknown function (DUF560)	1.3e-66	PF14559	TPR_19	Tetratricopeptide repeat	2.2e-05	PF13432	TPR_16	Tetratricopeptide repeat	5.9e-05	PF07719	TPR_2	Tetratricopeptide repeat	0.00011
0.05	PHM66155.1	Xenorhabdus stockiae	NJAJ01000010.1	PHM66155.1	66537	65064	-	PF04575	DUF560	Protein of unknown function (DUF560)	6.8e-53
0.05	PHM69927.1	Xenorhabdus sp. KJ12.1	NJCW01000013.1	PHM69927.1	56130	57597	+	PF04575	DUF560	Protein of unknown function (DUF560)	2.4e-50	PF14559	TPR_19	Tetratricopeptide repeat	0.00016
0.05	PHM71431.1	Xenorhabdus sp. KJ12.1	NJCW01000006.1	PHM71431.1	28180	26755	-	PF04575	DUF560	Protein of unknown function (DUF560)	5.3e-66	PF14559	TPR_19	Tetratricopeptide repeat	2.2e-05	PF13432	TPR_16	Tetratricopeptide repeat	5.8e-05	PF07719	TPR_2	Tetratricopeptide repeat	0.00011
0.05	PHM73964.1	Xenorhabdus kozodoii	NJCX01000007.1	PHM73964.1	8072	9548	+	PF04575	DUF560	Protein of unknown function (DUF560)	1.3e-53	PF14559	TPR_19	Tetratricopeptide repeat	1.9e-05
0.05	PHM73964.1	Xenorhabdus kozodoii	NJCX01000007.1	PHM73967.1	11798	13268	+	PF04575	DUF560	Protein of unknown function (DUF560)	4.1e-54	PF14559	TPR_19	Tetratricopeptide repeat	2.6e-05
0.05	PHM73967.1	Xenorhabdus kozodoii	NJCX01000007.1	PHM73964.1	8072	9548	+	PF04575	DUF560	Protein of unknown function (DUF560)	1.3e-53	PF14559	TPR_19	Tetratricopeptide repeat	1.9e-05
0.05	PHM73967.1	Xenorhabdus kozodoii	NJCX01000007.1	PHM73967.1	11798	13268	+	PF04575	DUF560	Protein of unknown function (DUF560)	4.1e-54	PF14559	TPR_19	Tetratricopeptide repeat	2.6e-05
0.05	PHN52594.1	Pseudomonas sp. ICMP 8385	LKBY01000168.1	PHN52594.1	126805	125305	-	PF04575	DUF560	Protein of unknown function (DUF560)	1.1e-53
0.05	PHS69326.1	Methylophaga sp.	NVUI01000008.1	PHS69326.1	82976	81482	-	PF04575	DUF560	Protein of unknown function (DUF560)	1.8e-52
0.05	PID37745.1	Pseudomonadales bacterium	PDPB01000014.1	PID37745.1	10199	11663	+	PF04575	DUF560	Protein of unknown function (DUF560)	3.7e-82
0.05	PID64779.1	Gammaproteobacteria bacterium	PDQB01000071.1	PID64779.1	408	1482	+	PF04575	DUF560	Protein of unknown function (DUF560)	7.2e-45
0.05	PID66470.1	Gammaproteobacteria bacterium	PDQA01000023.1	PID66470.1	7230	8640	+	PF04575	DUF560	Protein of unknown function (DUF560)	2.3e-91	PF14559	TPR_19	Tetratricopeptide repeat	0.00021
0.05	PID66543.1	Gammaproteobacteria bacterium	PDQA01000019.1	PID66543.1	5211	3669	-	PF04575	DUF560	Protein of unknown function (DUF560)	1.5e-85
0.05	PIE46285.1	Gammaproteobacteria bacterium	PDST01000010.1	PIE46285.1	2889	1461	-	PF04575	DUF560	Protein of unknown function (DUF560)	3.1e-85
0.05	PII11952.1	Stenotrophomonas indicatrix	PEJS01000001.1	PII11952.1	2082030	2080569	-	PF04575	DUF560	Protein of unknown function (DUF560)	2.8e-51	PF13432	TPR_16	Tetratricopeptide repeat	0.00013	PF14559	TPR_19	Tetratricopeptide repeat	0.00057
0.05	PJE53933.1	Marinomonas sp. BSi20584	KZ454891.1	PJE53933.1	3031	1630	-	PF04575	DUF560	Protein of unknown function (DUF560)	5.3e-54	PF14559	TPR_19	Tetratricopeptide repeat	3.9e-05
0.05	PJG82066.1	Caviibacterium pharyngocola	PHGZ01000031.1	PJG82066.1	38325	39714	+	PF04575	DUF560	Protein of unknown function (DUF560)	4.1e-87	PF13432	TPR_16	Tetratricopeptide repeat	4.7e-05	PF14559	TPR_19	Tetratricopeptide repeat	5.5e-05
0.05	PJG85235.1	Conservatibacter flavescens	PHHA01000018.1	PJG85235.1	120806	122015	+	PF04575	DUF560	Protein of unknown function (DUF560)	8.3e-77	PF14559	TPR_19	Tetratricopeptide repeat	3.1e-05	PF13424	TPR_12	Tetratricopeptide repeat	7.5e-05
0.05	PJG85346.1	Conservatibacter flavescens	PHHA01000014.1	PJG85346.1	37087	38512	+	PF04575	DUF560	Protein of unknown function (DUF560)	1e-99	PF07719	TPR_2	Tetratricopeptide repeat	6.2e-05	PF14559	TPR_19	Tetratricopeptide repeat	7e-05	PF13432	TPR_16	Tetratricopeptide repeat	0.00043	PF13428	TPR_14	Tetratricopeptide repeat	0.00046
0.05	PJG85765.1	Conservatibacter flavescens	PHHA01000006.1	PJG85765.1	38695	40120	+	PF04575	DUF560	Protein of unknown function (DUF560)	2.8e-98	PF14559	TPR_19	Tetratricopeptide repeat	3.4e-07	PF13432	TPR_16	Tetratricopeptide repeat	3.5e-05	PF13428	TPR_14	Tetratricopeptide repeat	5.6e-05	PF13414	TPR_11	TPR repeat	0.0002
0.05	PJG86021.1	Conservatibacter flavescens	PHHA01000003.1	PJG86021.1	75321	73875	-	PF04575	DUF560	Protein of unknown function (DUF560)	2.2e-54	PF13432	TPR_16	Tetratricopeptide repeat	2e-05	PF14559	TPR_19	Tetratricopeptide repeat	3.7e-05	PF07719	TPR_2	Tetratricopeptide repeat	6.8e-05	PF13428	TPR_14	Tetratricopeptide repeat	0.00014
0.05	PJI82226.1	Stenotrophomonas sp. YR399	PGTW01000001.1	PJI82226.1	2078107	2079568	+	PF04575	DUF560	Protein of unknown function (DUF560)	3.9e-51	PF13432	TPR_16	Tetratricopeptide repeat	9.3e-06	PF13429	TPR_15	Tetratricopeptide repeat	2.8e-05	PF14559	TPR_19	Tetratricopeptide repeat	0.00021
0.05	PJL11363.1	Stenotrophomonas maltophilia	NEQS01000012.1	PJL11363.1	1890488	1889027	-	PF04575	DUF560	Protein of unknown function (DUF560)	6.3e-51	PF13429	TPR_15	Tetratricopeptide repeat	3.4e-05	PF13432	TPR_16	Tetratricopeptide repeat	7.2e-05	PF14559	TPR_19	Tetratricopeptide repeat	0.00032
0.05	PJL14227.1	Stenotrophomonas maltophilia	NEQT01000025.1	PJL14227.1	215106	213651	-	PF04575	DUF560	Protein of unknown function (DUF560)	5.5e-52	PF13432	TPR_16	Tetratricopeptide repeat	2.9e-06
0.05	PJL29029.1	Stenotrophomonas maltophilia	NEQV01000003.1	PJL29029.1	227074	228529	+	PF04575	DUF560	Protein of unknown function (DUF560)	7.2e-52	PF14559	TPR_19	Tetratricopeptide repeat	2.4e-05	PF13432	TPR_16	Tetratricopeptide repeat	0.00011
0.05	PJL41583.1	Stenotrophomonas maltophilia	NEQY01000005.1	PJL41583.1	536975	535520	-	PF04575	DUF560	Protein of unknown function (DUF560)	1.2e-54	PF13432	TPR_16	Tetratricopeptide repeat	1.3e-05	PF14559	TPR_19	Tetratricopeptide repeat	6e-05
0.05	PJL50023.1	Stenotrophomonas maltophilia	NERA01000005.1	PJL50023.1	403375	401920	-	PF04575	DUF560	Protein of unknown function (DUF560)	2.5e-52	PF13432	TPR_16	Tetratricopeptide repeat	3.1e-06
0.05	PJL58927.1	Stenotrophomonas maltophilia	NERD01000002.1	PJL58927.1	1900241	1898786	-	PF04575	DUF560	Protein of unknown function (DUF560)	1.5e-54	PF13432	TPR_16	Tetratricopeptide repeat	0.00086
0.05	PJL76657.1	Stenotrophomonas maltophilia	NERH01000008.1	PJL76657.1	457889	456434	-	PF04575	DUF560	Protein of unknown function (DUF560)	2.8e-52	PF13432	TPR_16	Tetratricopeptide repeat	8.3e-06	PF14559	TPR_19	Tetratricopeptide repeat	0.00046
0.05	PJM69473.1	Achromobacter ruhlandii	PHIH01000008.1	PJM69473.1	122625	123816	+	PF04575	DUF560	Protein of unknown function (DUF560)	5.1e-52	PF14559	TPR_19	Tetratricopeptide repeat	0.00059	PF13428	TPR_14	Tetratricopeptide repeat	0.00069
0.05	PJO08593.1	Neisseria sp. N95_16	PDBT02000110.1	PJO08593.1	148	1573	+	PF04575	DUF560	Protein of unknown function (DUF560)	1e-79
0.05	PJO09717.1	Neisseria sp. N95_16	PDBT02000028.1	PJO09717.1	26382	25155	-	PF04575	DUF560	Protein of unknown function (DUF560)	5.6e-78	PF13505	OMP_b-brl	Outer membrane protein beta-barrel domain	4.4e-05	PF14559	TPR_19	Tetratricopeptide repeat	0.00099
0.05	PJO10714.1	Neisseria sp. N95_16	PDBT02000003.1	PJO10714.1	62283	63810	+	PF04575	DUF560	Protein of unknown function (DUF560)	3.9e-63	PF14559	TPR_19	Tetratricopeptide repeat	0.00074
0.05	PJO52390.1	Stenotrophomonas lactitubi	PHQX01000001.1	PJO52390.1	1996205	1994744	-	PF04575	DUF560	Protein of unknown function (DUF560)	6.5e-51	PF13429	TPR_15	Tetratricopeptide repeat	4.7e-06	PF14559	TPR_19	Tetratricopeptide repeat	0.00025	PF13432	TPR_16	Tetratricopeptide repeat	0.00067
0.05	PJO77102.1	Neisseria sp. N177_16	PHTC01000072.1	PJO77102.1	5124	6651	+	PF04575	DUF560	Protein of unknown function (DUF560)	8e-63	PF14559	TPR_19	Tetratricopeptide repeat	0.00076
0.05	PJO77378.1	Neisseria sp. N177_16	PHTC01000050.1	PJO77378.1	4891	3466	-	PF04575	DUF560	Protein of unknown function (DUF560)	8.8e-79
0.05	PJO77906.1	Neisseria sp. N177_16	PHTC01000028.1	PJO77906.1	26587	25360	-	PF04575	DUF560	Protein of unknown function (DUF560)	5.6e-78	PF13505	OMP_b-brl	Outer membrane protein beta-barrel domain	4.4e-05	PF14559	TPR_19	Tetratricopeptide repeat	0.00099
0.05	PJX24398.1	Psychrobacter sp. L7	NEXR01000004.1	PJX24398.1	351586	350038	-	PF04575	DUF560	Protein of unknown function (DUF560)	3.1e-82	PF14559	TPR_19	Tetratricopeptide repeat	8e-05
0.05	PKB25907.1	Novosphingobium kunmingense	PHUF01000002.1	PKB25907.1	1134389	1135679	+	PF04575	DUF560	Protein of unknown function (DUF560)	1.3e-07	PF14559	TPR_19	Tetratricopeptide repeat	1.1e-06	PF13432	TPR_16	Tetratricopeptide repeat	1.7e-06	PF13428	TPR_14	Tetratricopeptide repeat	4.2e-05	PF09976	TPR_21	Tetratricopeptide repeat-like domain	0.0001
0.05	PKF33518.1	Acinetobacter proteolyticus	PISJ01000013.1	PKF33518.1	394039	395530	+	PF04575	DUF560	Protein of unknown function (DUF560)	1.8e-54
0.05	PKF77135.1	Vibrio sp. vnigr-6D03	PIZL01000038.1	PKF77135.1	32446	30979	-	PF04575	DUF560	Protein of unknown function (DUF560)	4.7e-46
0.05	PKG35844.1	Psychrobacter sp. Sarcosine-3u-12	PJBY01000085.1	PKG35844.1	1686	132	-	PF04575	DUF560	Protein of unknown function (DUF560)	5.6e-81	PF14559	TPR_19	Tetratricopeptide repeat	0.00016
0.05	PKZ61383.1	Neisseria perflava	PKJQ01000004.1	PKZ61383.1	222136	223693	+	PF04575	DUF560	Protein of unknown function (DUF560)	2.2e-94	PF13432	TPR_16	Tetratricopeptide repeat	3.4e-05
0.05	PKZ61782.1	Neisseria perflava	PKJQ01000002.1	PKZ61782.1	155136	156600	+	PF04575	DUF560	Protein of unknown function (DUF560)	1.8e-77	PF10082	BBP2_2	Putative beta-barrel porin 2	0.00016
0.05	PKZ62227.1	Neisseria perflava	PKJQ01000001.1	PKZ62227.1	293313	291819	-	PF04575	DUF560	Protein of unknown function (DUF560)	4.9e-35	PF13432	TPR_16	Tetratricopeptide repeat	7.3e-05	PF14559	TPR_19	Tetratricopeptide repeat	0.0003	PF13429	TPR_15	Tetratricopeptide repeat	0.00056	PF13181	TPR_8	Tetratricopeptide repeat	0.00072
0.05	PLA39555.1	Neisseria sicca	PKJO01000014.1	PLA39555.1	29026	30568	+	PF04575	DUF560	Protein of unknown function (DUF560)	2e-70
0.05	PLA40320.1	Neisseria sicca	PKJO01000006.1	PLA40320.1	121116	122505	+	PF04575	DUF560	Protein of unknown function (DUF560)	8.1e-98	PF13432	TPR_16	Tetratricopeptide repeat	6.4e-05	PF07719	TPR_2	Tetratricopeptide repeat	7e-05	PF13174	TPR_6	Tetratricopeptide repeat	0.00015	PF13428	TPR_14	Tetratricopeptide repeat	0.00087
0.05	PLA40389.1	Neisseria sicca	PKJO01000005.1	PLA40389.1	81147	79707	-	PF04575	DUF560	Protein of unknown function (DUF560)	9.5e-60	PF13429	TPR_15	Tetratricopeptide repeat	0.00021
0.05	PLA41115.1	Neisseria sicca	PKJO01000001.1	PLA41115.1	92827	91405	-	PF04575	DUF560	Protein of unknown function (DUF560)	9e-80	PF14559	TPR_19	Tetratricopeptide repeat	0.00046
0.05	PLA49443.1	Neisseria perflava	PKJP01000007.1	PLA49443.1	181646	183203	+	PF04575	DUF560	Protein of unknown function (DUF560)	2.2e-94	PF13432	TPR_16	Tetratricopeptide repeat	3.4e-05
0.05	PLA50664.1	Neisseria perflava	PKJP01000002.1	PLA50664.1	293369	291875	-	PF04575	DUF560	Protein of unknown function (DUF560)	4.9e-35	PF13432	TPR_16	Tetratricopeptide repeat	7.3e-05	PF14559	TPR_19	Tetratricopeptide repeat	0.0003	PF13429	TPR_15	Tetratricopeptide repeat	0.00056	PF13181	TPR_8	Tetratricopeptide repeat	0.00072
0.05	PLA50867.1	Neisseria perflava	PKJP01000001.1	PLA50867.1	155090	156554	+	PF04575	DUF560	Protein of unknown function (DUF560)	1.8e-77	PF10082	BBP2_2	Putative beta-barrel porin 2	0.00016
0.05	PLL44388.1	Klebsiella michiganensis	PIDS01000008.1	PLL44388.1	6053	7511	+	PF04575	DUF560	Protein of unknown function (DUF560)	3.6e-53	PF14559	TPR_19	Tetratricopeptide repeat	1.1e-08	PF13429	TPR_15	Tetratricopeptide repeat	1.4e-05	PF07719	TPR_2	Tetratricopeptide repeat	5.2e-05	PF13428	TPR_14	Tetratricopeptide repeat	9.9e-05
0.05	PLR10220.1	Caulobacter flavus	PJRQ01000038.1	PLR10220.1	1924	427	-	PF04575	DUF560	Protein of unknown function (DUF560)	8.5e-39	PF14559	TPR_19	Tetratricopeptide repeat	1.9e-06	PF13432	TPR_16	Tetratricopeptide repeat	2.7e-05
0.05	PLR12766.1	Caulobacter flavus	PJRQ01000030.1	PLR12766.1	105700	106972	+	PF04575	DUF560	Protein of unknown function (DUF560)	9.8e-29
0.05	PLR25645.1	Caulobacter zeae	PJRS01000019.1	PLR25645.1	27434	25937	-	PF04575	DUF560	Protein of unknown function (DUF560)	1.5e-42	PF13432	TPR_16	Tetratricopeptide repeat	1.4e-05	PF14559	TPR_19	Tetratricopeptide repeat	0.00059	PF07719	TPR_2	Tetratricopeptide repeat	0.00096
0.05	PMC15072.1	Oligella urethralis	PNGK01000029.1	PMC15072.1	1916	443	-	PF04575	DUF560	Protein of unknown function (DUF560)	1.1e-82	PF14559	TPR_19	Tetratricopeptide repeat	0.00031
0.05	PMJ31846.1	Vibrio splendidus	MCWL01000013.1	PMJ31846.1	402453	403992	+	PF04575	DUF560	Protein of unknown function (DUF560)	3.5e-51	PF07719	TPR_2	Tetratricopeptide repeat	1.4e-05	PF14559	TPR_19	Tetratricopeptide repeat	0.00016	PF13414	TPR_11	TPR repeat	0.00061
0.05	PMR80917.1	Halomonas urumqiensis	PNRG01000013.1	PMR80917.1	211068	209736	-	PF04575	DUF560	Protein of unknown function (DUF560)	1.8e-34	PF13432	TPR_16	Tetratricopeptide repeat	1.8e-09	PF14559	TPR_19	Tetratricopeptide repeat	1.1e-07	PF07719	TPR_2	Tetratricopeptide repeat	2.5e-06	PF13428	TPR_14	Tetratricopeptide repeat	0.00042
0.05	PND33223.1	Achromobacter pulmonis	POQS01000003.1	PND33223.1	159719	161198	+	PF04575	DUF560	Protein of unknown function (DUF560)	7.5e-34	PF14559	TPR_19	Tetratricopeptide repeat	5.3e-07	PF13432	TPR_16	Tetratricopeptide repeat	7.4e-05	PF13429	TPR_15	Tetratricopeptide repeat	0.0002	PF14561	TPR_20	Tetratricopeptide repeat	0.00051
0.05	PNK61229.1	Psychrobacter sp. FDAARGOS_221	NWFK02000001.1	PNK61229.1	2462850	2464410	+	PF04575	DUF560	Protein of unknown function (DUF560)	1.8e-84	PF14559	TPR_19	Tetratricopeptide repeat	6e-09	PF13428	TPR_14	Tetratricopeptide repeat	8.5e-05
0.05	PNK61867.1	Psychrobacter sp. FDAARGOS_221	NWFK02000001.1	PNK61867.1	1705595	1706825	+	PF04575	DUF560	Protein of unknown function (DUF560)	7.6e-79	PF13432	TPR_16	Tetratricopeptide repeat	1.4e-09	PF07719	TPR_2	Tetratricopeptide repeat	9e-07	PF00515	TPR_1	Tetratricopeptide repeat	1.5e-06	PF13424	TPR_12	Tetratricopeptide repeat	2.1e-06
0.05	PNL49011.1	Proteus mirabilis	NJFA02000001.1	PNL49011.1	1571791	1570429	-	PF04575	DUF560	Protein of unknown function (DUF560)	8.6e-26	PF14559	TPR_19	Tetratricopeptide repeat	6.9e-05
0.05	PNM03423.1	Pasteurella multocida	NBTJ02000002.1	PNM03423.1	1251010	1252531	+	PF04575	DUF560	Protein of unknown function (DUF560)	4.5e-110	PF14559	TPR_19	Tetratricopeptide repeat	0.00017
0.05	PNP99131.1	Moraxella sp. RCAD0137	LTCC01000001.1	PNP99131.1	374928	373488	-	PF04575	DUF560	Protein of unknown function (DUF560)	1.3e-62	PF14559	TPR_19	Tetratricopeptide repeat	0.00021	PF00515	TPR_1	Tetratricopeptide repeat	0.00097
0.05	PNQ03798.1	Sphingobium sp. SA916	LXYF01000023.1	PNQ03798.1	1545	234	-	PF04575	DUF560	Protein of unknown function (DUF560)	1.7e-21	PF13432	TPR_16	Tetratricopeptide repeat	4.7e-09
0.05	PNU04399.1	Novosphingobium guangzhouense	LYMM01000036.1	PNU04399.1	16056	14778	-	PF04575	DUF560	Protein of unknown function (DUF560)	2.5e-17	PF13432	TPR_16	Tetratricopeptide repeat	1.6e-08	PF14559	TPR_19	Tetratricopeptide repeat	1.1e-05
0.05	PNU05559.1	Novosphingobium guangzhouense	LYMM01000025.1	PNU05559.1	106463	104975	-	PF04575	DUF560	Protein of unknown function (DUF560)	2.3e-39	PF14559	TPR_19	Tetratricopeptide repeat	0.00047
0.05	POB02180.1	Pseudomonas oceani	PPSK01000014.1	POB02180.1	13326	14796	+	PF04575	DUF560	Protein of unknown function (DUF560)	1.4e-56	PF14559	TPR_19	Tetratricopeptide repeat	4.1e-06
0.05	POF87807.1	Pseudomonas putida	MIND01000018.1	POF87807.1	1621627	1621924	+	PF04575	DUF560	Protein of unknown function (DUF560)	1.3e-07
0.05	POY41801.1	Avibacterium endocarditidis	PQVI01000132.1	POY41801.1	6462	7881	+	PF04575	DUF560	Protein of unknown function (DUF560)	4.7e-51
0.05	POY42552.1	Avibacterium endocarditidis	PQVI01000065.1	POY42552.1	32571	34026	+	PF04575	DUF560	Protein of unknown function (DUF560)	3e-45	PF07719	TPR_2	Tetratricopeptide repeat	9.5e-06	PF14559	TPR_19	Tetratricopeptide repeat	0.00038
0.05	POY42616.1	Avibacterium endocarditidis	PQVI01000054.1	POY42616.1	6412	5335	-	PF04575	DUF560	Protein of unknown function (DUF560)	1.4e-98
0.05	POY42898.1	Avibacterium endocarditidis	PQVI01000022.1	POY42898.1	18820	20236	+	PF04575	DUF560	Protein of unknown function (DUF560)	1.3e-96
0.05	POZ09359.1	Acinetobacter baumannii	PQVM01000010.1	POZ09359.1	127996	126529	-	PF04575	DUF560	Protein of unknown function (DUF560)	1.3e-53	PF14559	TPR_19	Tetratricopeptide repeat	0.00032
0.05	PPU10004.1	Xanthomonas arboricola	MIGY01000001.1	PPU10004.1	593005	594442	+	PF04575	DUF560	Protein of unknown function (DUF560)	4.3e-47	PF14559	TPR_19	Tetratricopeptide repeat	0.00069
0.05	PPU98986.1	Xanthomonas hyacinthi	MDEG01000003.1	PPU98986.1	150867	149373	-	PF04575	DUF560	Protein of unknown function (DUF560)	1.1e-56	PF14559	TPR_19	Tetratricopeptide repeat	4e-06	PF07719	TPR_2	Tetratricopeptide repeat	0.0002	PF13432	TPR_16	Tetratricopeptide repeat	0.00082
0.05	PQQ22575.1	Photorhabdus luminescens	PUWT01000083.1	PQQ22575.1	9455	10943	+	PF04575	DUF560	Protein of unknown function (DUF560)	2.6e-80	PF14559	TPR_19	Tetratricopeptide repeat	2.6e-07	PF13432	TPR_16	Tetratricopeptide repeat	9e-05	PF13428	TPR_14	Tetratricopeptide repeat	9.1e-05
0.05	PQQ32019.1	Photorhabdus luminescens	PUWU01000029.1	PQQ32019.1	46174	47662	+	PF04575	DUF560	Protein of unknown function (DUF560)	1.2e-81	PF14559	TPR_19	Tetratricopeptide repeat	1.7e-07	PF13432	TPR_16	Tetratricopeptide repeat	8.5e-06	PF13428	TPR_14	Tetratricopeptide repeat	1.8e-05
[truncated: 1,787 more rows]

## Sheet: Cluster1Uniref
From	Cluster ID	Cluster Name	Types	Size	Organisms	Length	Identity
[truncated: 666 more rows]

## Sheet: Cluster1PutativeCargo
BLAST Results	Query	Subject	% identity	E value	Total score		Predicted Cargos	Uniref50 homology group	Cluster Name	Manual Annotation	# of sequences	Organisms	SignalP.6	SignalP Conf.	Cargo types	Manual annotation	# of clusters	# of sequences	Experimental evidence of secretion
[truncated: 413 more rows]

[truncated: 7 more sheets: Cluster3Co, Cluster3FDR_Threshold, Cluster3SigGenes, Cluster3Uniref, Cluster3PutativeCargo, AlphaFold predicted structures, ControlQueries]
